# Supplementary material for: ﻿A new species of alkali-sink Paruroctonus Werner, 1934 (Scorpiones, Vaejovidae) from California’s San Joaquin Valley
Source: Zookeys. 2023 Nov 29;1185:199–239. doi: 10.3897/zookeys.1185.103574 (PMC10701917; doi:10.3897/zookeys.1185.103574)
Supplement: XML Treatment for Paruroctonus tulare [file zookeys.1185.103574-treatment1.xml]

<!DOCTYPE tp:taxon-treatment
  PUBLIC "-//TaxonX//DTD Taxonomic Treatment Publishing DTD v0 20100105//EN" "tax-treatment-NSO.dtd">
<tp:taxon-treatment xmlns:tp="http://www.plazi.org/taxpub"><tp:treatment-meta><kwd-group><label>Taxon classification</label><kwd>
                  <named-content content-type="kingdom">Animalia</named-content>
                </kwd><kwd>
                  <named-content content-type="order">Scorpiones</named-content>
                </kwd><kwd>
                  <named-content content-type="family">Vaejovidae</named-content>
                </kwd></kwd-group><mixed-citation publication-type="journal"><person-group><name><surname>Jain</surname><given-names>Prakrit</given-names></name><name><surname>Forbes</surname><given-names>Harper</given-names></name><name><surname>Gorneau</surname><given-names>Jacob A.</given-names></name><name><surname>Esposito</surname><given-names>Lauren A.</given-names></name></person-group><article-title>﻿A new species of alkali-sink <italic><tp:taxon-name><tp:taxon-name-part taxon-name-part-type="genus" reg="Paruroctonus">Paruroctonus</tp:taxon-name-part></tp:taxon-name></italic> Werner, 1934 (<tp:taxon-name><tp:taxon-name-part taxon-name-part-type="order">Scorpiones</tp:taxon-name-part></tp:taxon-name>, <tp:taxon-name><tp:taxon-name-part taxon-name-part-type="family">Vaejovidae</tp:taxon-name-part></tp:taxon-name>) from California’s San Joaquin Valley</article-title><source>Zookeys</source><day>29</day><month>11</month><year>2023</year><volume>1185</volume><fpage>199</fpage><lpage>239</lpage><pub-id pub-id-type="doi">10.3897/zookeys.1185.103574</pub-id></mixed-citation></tp:treatment-meta><tp:nomenclature><label>﻿</label><tp:taxon-name>
                <object-id xmlns:xlink="http://www.w3.org/1999/xlink" content-type="arpha" xlink:type="simple">1F51123D-CBF6-5CC7-A554-64F135E064F8</object-id>
                <tp:taxon-name-part taxon-name-part-type="genus" reg="Paruroctonus">Paruroctonus</tp:taxon-name-part>
                <tp:taxon-name-part taxon-name-part-type="species" reg="tulare">tulare</tp:taxon-name-part>
                <object-id xmlns:xlink="http://www.w3.org/1999/xlink" content-type="zoobank" xlink:type="simple">https://zoobank.org/2E6A610D-20AA-4086-96BA-CF8F6EBA35EC</object-id>
              </tp:taxon-name><tp:taxon-status xmlns:xlink="http://www.w3.org/1999/xlink" xlink:type="simple">sp. nov.</tp:taxon-status><xref ref-type="fig" rid="F1">Figs 1</xref><xref ref-type="fig" rid="F2">, 2</xref><xref ref-type="fig" rid="F3">, 3</xref><xref ref-type="fig" rid="F4">, 4</xref><xref ref-type="fig" rid="F5">, 5</xref><xref ref-type="fig" rid="F6">, 6</xref><xref ref-type="fig" rid="F7">, 7</xref><xref ref-type="fig" rid="F8">, 8</xref><xref ref-type="fig" rid="F9">, 9</xref><xref ref-type="fig" rid="F10">, 10</xref><xref ref-type="fig" rid="F11">, 11</xref><xref ref-type="fig" rid="F12">, 12</xref><xref ref-type="fig" rid="F13">, 13</xref><xref ref-type="fig" rid="F14">, 14</xref><xref ref-type="fig" rid="F15">, 15</xref><xref ref-type="fig" rid="F16">, 16</xref><xref ref-type="fig" rid="F17">, 17</xref><xref ref-type="fig" rid="F18">, 18</xref><xref ref-type="table" rid="T1">, Tables 1</xref><xref ref-type="table" rid="T2">, 2</xref><xref ref-type="supplementary-material" rid="S3">, Suppl. material 3</xref></tp:nomenclature><tp:treatment-sec sec-type="type material" id="SECID0EJHBI"><title>Type material.</title><p><bold><italic>Holotype</italic>.</bold> USA • 1 ♂; California, Kern County, near Kern National Wildlife Refuge; <named-content xmlns:xlink="http://www.w3.org/1999/xlink" content-type="dwc:verbatimCoordinates" xlink:type="simple"><named-content content-type="geo-json" specific-use="{&#34;type&#34;:&#34;Point&#34;,&#34;coordinates&#34;:[-119.579400,35.746500]}" id="NCID0EXHBI" xlink:type="simple">35.7465, -119.5794</named-content></named-content>; 67 m a.s.l.; 8 August 2021; collector leg Prakrit Jain; collected at night using handheld UV light; CASENT <ext-link xmlns:xlink="http://www.w3.org/1999/xlink" xlink:href="http://www.antweb.org/specimen/CASENT9101940" ext-link-type="uri" xlink:type="simple">9101940</ext-link>.</p><p><bold><italic>Paratypes</italic>.</bold> USA • 3 ♀; same data as holotype; CASENT <ext-link xmlns:xlink="http://www.w3.org/1999/xlink" xlink:href="http://www.antweb.org/specimen/CASENT9101941" ext-link-type="uri" xlink:type="simple">9101941</ext-link>, <ext-link xmlns:xlink="http://www.w3.org/1999/xlink" xlink:href="http://www.antweb.org/specimen/CASENT9101968" ext-link-type="uri" xlink:type="simple">9101968</ext-link> • 1 ♂, 1 ♀; California, Kern County, near Kern National Wildlife Refuge; <named-content xmlns:xlink="http://www.w3.org/1999/xlink" content-type="dwc:verbatimCoordinates" xlink:type="simple"><named-content content-type="geo-json" specific-use="{&#34;type&#34;:&#34;Point&#34;,&#34;coordinates&#34;:[-119.579200,35.733400]}" id="NCID0EVIBI" xlink:type="simple">35.7334,-119.5792</named-content></named-content>; 68 m a.s.l.; 8 August 2021; collector leg Prakrit Jain; collected at night using handheld UV light; CASENT <ext-link xmlns:xlink="http://www.w3.org/1999/xlink" xlink:href="http://www.antweb.org/specimen/CASENT9101947" ext-link-type="uri" xlink:type="simple">9101947</ext-link>, <ext-link xmlns:xlink="http://www.w3.org/1999/xlink" xlink:href="http://www.antweb.org/specimen/CASENT9101950" ext-link-type="uri" xlink:type="simple">9101950</ext-link> • 2 ♂; California, Kern County, near Twisselman Road; <named-content xmlns:xlink="http://www.w3.org/1999/xlink" content-type="dwc:verbatimCoordinates" xlink:type="simple"><named-content content-type="geo-json" specific-use="{&#34;type&#34;:&#34;Point&#34;,&#34;coordinates&#34;:[-119.734800,35.731700]}" id="NCID0EHJBI" xlink:type="simple">35.7317,-119.7348</named-content></named-content>; 68 m a.s.l.; 8 August 2021; collector leg Prakrit Jain; collected at night using handheld UV light; CASENT <ext-link xmlns:xlink="http://www.w3.org/1999/xlink" xlink:href="http://www.antweb.org/specimen/CASENT9101967" ext-link-type="uri" xlink:type="simple">9101967</ext-link>, <ext-link xmlns:xlink="http://www.w3.org/1999/xlink" xlink:href="http://www.antweb.org/specimen/CASENT9101949" ext-link-type="uri" xlink:type="simple">9101949</ext-link> • 1 ♂; California, Kern County, 4 km E of Lost Hills; <named-content xmlns:xlink="http://www.w3.org/1999/xlink" content-type="dwc:verbatimCoordinates" xlink:type="simple"><named-content content-type="geo-json" specific-use="{&#34;type&#34;:&#34;Point&#34;,&#34;coordinates&#34;:[-119.646400,35.617000]}" id="NCID0EZJBI" xlink:type="simple">35.6170,-119.6464</named-content></named-content>; 72 m a.s.l.; 8 August 2021; collector leg Prakrit Jain; collected at night using handheld UV light; CASENT <ext-link xmlns:xlink="http://www.w3.org/1999/xlink" xlink:href="http://www.antweb.org/specimen/CASENT9101970" ext-link-type="uri" xlink:type="simple">9101970</ext-link>.</p></tp:treatment-sec><tp:treatment-sec sec-type="material" id="SECID0EDKBI"><title>Additional material examined.</title><p>USA • 1 ♀; California, Fresno County, 5.6 km SW of Tranquility; <named-content xmlns:xlink="http://www.w3.org/1999/xlink" content-type="dwc:verbatimCoordinates" xlink:type="simple"><named-content content-type="geo-json" specific-use="{&#34;type&#34;:&#34;Point&#34;,&#34;coordinates&#34;:[-120.278100,36.601700]}" id="NCID0EMKBI" xlink:type="simple">36.6017, -120.2781</named-content></named-content>; 52 m a.s.l.; 18 April 2020; collector leg Prakrit Jain; found in the day under discarded concrete; CASENT <ext-link xmlns:xlink="http://www.w3.org/1999/xlink" xlink:href="http://www.antweb.org/specimen/CASENT9101943" ext-link-type="uri" xlink:type="simple">9101943</ext-link> • 1 ♀; California, Fresno County; same locality and coordinates; 6 May 2020; collector leg Noah Morales; found in the day under discarded concrete; CASENT <ext-link xmlns:xlink="http://www.w3.org/1999/xlink" xlink:href="http://www.antweb.org/specimen/CASENT9101944" ext-link-type="uri" xlink:type="simple">9101944</ext-link> • 1 ♀; California, Fresno County; same locality; 8 May 2021; collector leg Harper Forbes, Prakrit Jain; collected at night using handheld UV light; CASENT <ext-link xmlns:xlink="http://www.w3.org/1999/xlink" xlink:href="http://www.antweb.org/specimen/CASENT9101952" ext-link-type="uri" xlink:type="simple">9101952</ext-link> • 3 ♂, 2 juv. ♀; California, Fresno County; same locality; 15 July 2020; collector leg Harper Forbes, Prakrit Jain; collected at night using handheld UV light; CASENT <ext-link xmlns:xlink="http://www.w3.org/1999/xlink" xlink:href="http://www.antweb.org/specimen/CASENT9101942" ext-link-type="uri" xlink:type="simple">9101942</ext-link>, <ext-link xmlns:xlink="http://www.w3.org/1999/xlink" xlink:href="http://www.antweb.org/specimen/CASENT9101965" ext-link-type="uri" xlink:type="simple">9101965</ext-link>, <ext-link xmlns:xlink="http://www.w3.org/1999/xlink" xlink:href="http://www.antweb.org/specimen/CASENT9101966" ext-link-type="uri" xlink:type="simple">9101966</ext-link>, <ext-link xmlns:xlink="http://www.w3.org/1999/xlink" xlink:href="http://www.antweb.org/specimen/CASENT9101953" ext-link-type="uri" xlink:type="simple">9101953</ext-link>, <ext-link xmlns:xlink="http://www.w3.org/1999/xlink" xlink:href="http://www.antweb.org/specimen/CASENT9101959" ext-link-type="uri" xlink:type="simple">9101959</ext-link> • 1 ♂, 2 ♀, 2 juv. ♀; California, Kern County, near Kern Lake Preserve; <named-content xmlns:xlink="http://www.w3.org/1999/xlink" content-type="dwc:verbatimCoordinates" xlink:type="simple"><named-content content-type="geo-json" specific-use="{&#34;type&#34;:&#34;Point&#34;,&#34;coordinates&#34;:[-119.049000,35.096000]}" id="NCID0E3LBI" xlink:type="simple">35.0960, -119.0490</named-content></named-content>; 100 m a.s.l.; 5 April 2022; collector leg Harper Forbes, Prakrit Jain; collected at night using handheld UV light; CASENT <ext-link xmlns:xlink="http://www.w3.org/1999/xlink" xlink:href="http://www.antweb.org/specimen/CASENT9101954" ext-link-type="uri" xlink:type="simple">9101954</ext-link>, <ext-link xmlns:xlink="http://www.w3.org/1999/xlink" xlink:href="http://www.antweb.org/specimen/CASENT9101955" ext-link-type="uri" xlink:type="simple">9101955</ext-link>, <ext-link xmlns:xlink="http://www.w3.org/1999/xlink" xlink:href="http://www.antweb.org/specimen/CASENT9101969" ext-link-type="uri" xlink:type="simple">9101969</ext-link>, <ext-link xmlns:xlink="http://www.w3.org/1999/xlink" xlink:href="http://www.antweb.org/specimen/CASENT9101957" ext-link-type="uri" xlink:type="simple">9101957</ext-link> • 2 ♂; same locality; 17 September 2022; collector leg Prakrit Jain; collected at night using handheld UV light; CASENT <ext-link xmlns:xlink="http://www.w3.org/1999/xlink" xlink:href="http://www.antweb.org/specimen/CASENT9101960" ext-link-type="uri" xlink:type="simple">9101960</ext-link>, <ext-link xmlns:xlink="http://www.w3.org/1999/xlink" xlink:href="http://www.antweb.org/specimen/CASENT9101961" ext-link-type="uri" xlink:type="simple">9101961</ext-link> • 2 ♂, 3 ♀; California, Kern County, S Lake Road; <named-content xmlns:xlink="http://www.w3.org/1999/xlink" content-type="dwc:verbatimCoordinates" xlink:type="simple"><named-content content-type="geo-json" specific-use="{&#34;type&#34;:&#34;Point&#34;,&#34;coordinates&#34;:[-119.254100,35.129800]}" id="NCID0ECNBI" xlink:type="simple">35.1298, -119.2541</named-content></named-content>; 99 m a.s.l.; 17 September 2022; collector leg Prakrit Jain; collected at night using handheld UV light; CASENT <ext-link xmlns:xlink="http://www.w3.org/1999/xlink" xlink:href="http://www.antweb.org/specimen/CASENT9101962" ext-link-type="uri" xlink:type="simple">9101962</ext-link>, <ext-link xmlns:xlink="http://www.w3.org/1999/xlink" xlink:href="http://www.antweb.org/specimen/CASENT9101963" ext-link-type="uri" xlink:type="simple">9101963</ext-link>, <ext-link xmlns:xlink="http://www.w3.org/1999/xlink" xlink:href="http://www.antweb.org/specimen/CASENT9101964" ext-link-type="uri" xlink:type="simple">9101964</ext-link>, <ext-link xmlns:xlink="http://www.w3.org/1999/xlink" xlink:href="http://www.antweb.org/specimen/CASENT9101945" ext-link-type="uri" xlink:type="simple">9101945</ext-link>, <ext-link xmlns:xlink="http://www.w3.org/1999/xlink" xlink:href="http://www.antweb.org/specimen/CASENT9101946" ext-link-type="uri" xlink:type="simple">9101946</ext-link>.</p></tp:treatment-sec><tp:treatment-sec sec-type="diagnosis" id="SECID0EAOBI"><title>Diagnosis.</title><p>Four additional species of <italic><tp:taxon-name><tp:taxon-name-part taxon-name-part-type="genus" reg="Paruroctonus">Paruroctonus</tp:taxon-name-part></tp:taxon-name></italic> are known from the San Joaquin Desert and its surrounding ranges (Sierra Nevada, Southern Inner Coast Ranges, Tehachapi Mountains): <italic><tp:taxon-name><tp:taxon-name-part taxon-name-part-type="genus" reg="Paruroctonus">P.</tp:taxon-name-part><tp:taxon-name-part taxon-name-part-type="species" reg="boreus">boreus</tp:taxon-name-part></tp:taxon-name></italic>, <italic><tp:taxon-name><tp:taxon-name-part taxon-name-part-type="genus" reg="Paruroctonus">P.</tp:taxon-name-part><tp:taxon-name-part taxon-name-part-type="species" reg="silvestrii">silvestrii</tp:taxon-name-part></tp:taxon-name></italic>, <italic><tp:taxon-name><tp:taxon-name-part taxon-name-part-type="genus" reg="Paruroctonus">P.</tp:taxon-name-part><tp:taxon-name-part taxon-name-part-type="species" reg="variabilis">variabilis</tp:taxon-name-part></tp:taxon-name></italic>, and <italic><tp:taxon-name><tp:taxon-name-part taxon-name-part-type="genus" reg="Paruroctonus">P.</tp:taxon-name-part><tp:taxon-name-part taxon-name-part-type="species" reg="soda">soda</tp:taxon-name-part></tp:taxon-name></italic>. Comparisons are provided against these four as well as an alkali-sink scorpion species from the northern Mojave Desert, <italic><tp:taxon-name><tp:taxon-name-part taxon-name-part-type="genus" reg="Paruroctonus">P.</tp:taxon-name-part><tp:taxon-name-part taxon-name-part-type="species" reg="conclusus">conclusus</tp:taxon-name-part></tp:taxon-name></italic>. <italic><tp:taxon-name><tp:taxon-name-part taxon-name-part-type="genus" reg="Paruroctonus">Paruroctonus</tp:taxon-name-part><tp:taxon-name-part taxon-name-part-type="species" reg="tulare">tulare</tp:taxon-name-part></tp:taxon-name></italic> sp. nov. is endemic to alkali-sink environments associated with wetlands along the center of the San Joaquin Valley, where it is allopatric with all <italic><tp:taxon-name><tp:taxon-name-part taxon-name-part-type="genus" reg="Paruroctonus">Paruroctonus</tp:taxon-name-part></tp:taxon-name></italic> except <italic><tp:taxon-name><tp:taxon-name-part taxon-name-part-type="genus" reg="Paruroctonus">P.</tp:taxon-name-part><tp:taxon-name-part taxon-name-part-type="species" reg="variabilis">variabilis</tp:taxon-name-part></tp:taxon-name></italic>. <italic><tp:taxon-name><tp:taxon-name-part taxon-name-part-type="genus" reg="Paruroctonus">Paruroctonus</tp:taxon-name-part><tp:taxon-name-part taxon-name-part-type="species" reg="tulare">tulare</tp:taxon-name-part></tp:taxon-name></italic> sp. nov. differs from the other aforementioned <italic><tp:taxon-name><tp:taxon-name-part taxon-name-part-type="genus" reg="Paruroctonus">Paruroctonus</tp:taxon-name-part></tp:taxon-name></italic> species by a combination characteristics categorized below.</p></tp:treatment-sec><tp:treatment-sec sec-type="comparisons" id="SECID0ETRBI"><title>Comparisons.</title><p><italic><tp:taxon-name><tp:taxon-name-part taxon-name-part-type="genus" reg="Paruroctonus">Paruroctonus</tp:taxon-name-part><tp:taxon-name-part taxon-name-part-type="species" reg="tulare">tulare</tp:taxon-name-part></tp:taxon-name></italic> sp. nov. can be differentiated from <italic><tp:taxon-name><tp:taxon-name-part taxon-name-part-type="genus" reg="Paruroctonus">P.</tp:taxon-name-part><tp:taxon-name-part taxon-name-part-type="species" reg="variabilis">variabilis</tp:taxon-name-part></tp:taxon-name></italic> and <italic><tp:taxon-name><tp:taxon-name-part taxon-name-part-type="genus" reg="Paruroctonus">P.</tp:taxon-name-part><tp:taxon-name-part taxon-name-part-type="species" reg="silvestrii">silvestrii</tp:taxon-name-part></tp:taxon-name></italic> using the following quantitative morphological (A), qualitative morphological (B), and morphometric (C) characteristics:</p><p>A) Ventrolateral and ventral submedian setae on metasomal segments I–IV, excluding any on the posterior margin of their respective segments, follow the patterns 1–2; 2, 3, 3, 3; and 2, 2–3, 2–3, 3; in <italic><tp:taxon-name><tp:taxon-name-part taxon-name-part-type="genus" reg="Paruroctonus">P.</tp:taxon-name-part><tp:taxon-name-part taxon-name-part-type="species" reg="variabilis">variabilis</tp:taxon-name-part></tp:taxon-name></italic> 3, 3–5, 4–5, 5–6 and 3–4, 4, 4–5, 4–8; and in <italic><tp:taxon-name><tp:taxon-name-part taxon-name-part-type="genus" reg="Paruroctonus">P.</tp:taxon-name-part><tp:taxon-name-part taxon-name-part-type="species" reg="silvestrii">silvestrii</tp:taxon-name-part></tp:taxon-name></italic> 2, 3, 3, 3–4 and 2–3, 3, 3–4, 3–4. Dorsal median and retrolateral median carinae on the manus have no more than 1 large macroseta each, <italic><tp:taxon-name><tp:taxon-name-part taxon-name-part-type="genus" reg="Paruroctonus">P.</tp:taxon-name-part><tp:taxon-name-part taxon-name-part-type="species" reg="variabilis">variabilis</tp:taxon-name-part></tp:taxon-name></italic> has 2–4 and 3–5 respectively, and <italic><tp:taxon-name><tp:taxon-name-part taxon-name-part-type="genus" reg="Paruroctonus">P.</tp:taxon-name-part><tp:taxon-name-part taxon-name-part-type="species" reg="silvestrii">silvestrii</tp:taxon-name-part></tp:taxon-name></italic> has 1–2 and 2–3 respectively. Pedipalp patella has 0–1 (typically 1) large retrolateral medial macroseta, in <italic><tp:taxon-name><tp:taxon-name-part taxon-name-part-type="genus" reg="Paruroctonus">P.</tp:taxon-name-part><tp:taxon-name-part taxon-name-part-type="species" reg="variabilis">variabilis</tp:taxon-name-part></tp:taxon-name></italic> 3–5, and in <italic><tp:taxon-name><tp:taxon-name-part taxon-name-part-type="genus" reg="Paruroctonus">P.</tp:taxon-name-part><tp:taxon-name-part taxon-name-part-type="species" reg="silvestrii">silvestrii</tp:taxon-name-part></tp:taxon-name></italic> 2–4.</p><p>B) Chelal fingers of adult males with moderate to heavy scalloping leaving a large proximal gap when closed, absent in <italic><tp:taxon-name><tp:taxon-name-part taxon-name-part-type="genus" reg="Paruroctonus">P.</tp:taxon-name-part><tp:taxon-name-part taxon-name-part-type="species" reg="variabilis">variabilis</tp:taxon-name-part></tp:taxon-name></italic> and <italic><tp:taxon-name><tp:taxon-name-part taxon-name-part-type="genus" reg="Paruroctonus">P.</tp:taxon-name-part><tp:taxon-name-part taxon-name-part-type="species" reg="silvestrii">silvestrii</tp:taxon-name-part></tp:taxon-name></italic>. Dark fuscous patterning sometimes present on the pedipalps and on the carapace outside the interocular area in <italic><tp:taxon-name><tp:taxon-name-part taxon-name-part-type="genus" reg="Paruroctonus">P.</tp:taxon-name-part><tp:taxon-name-part taxon-name-part-type="species" reg="variabilis">variabilis</tp:taxon-name-part></tp:taxon-name></italic> and <italic><tp:taxon-name><tp:taxon-name-part taxon-name-part-type="genus" reg="Paruroctonus">P.</tp:taxon-name-part><tp:taxon-name-part taxon-name-part-type="species" reg="silvestrii">silvestrii</tp:taxon-name-part></tp:taxon-name></italic>, absent in <italic><tp:taxon-name><tp:taxon-name-part taxon-name-part-type="genus" reg="Paruroctonus">P.</tp:taxon-name-part><tp:taxon-name-part taxon-name-part-type="species" reg="tulare">tulare</tp:taxon-name-part></tp:taxon-name></italic> sp. nov.</p><p>C) The length:width ratio of metasomal segment V of adult males (females) is 2.49–2.74 (2.34–2.49), in <italic><tp:taxon-name><tp:taxon-name-part taxon-name-part-type="genus" reg="Paruroctonus">P.</tp:taxon-name-part><tp:taxon-name-part taxon-name-part-type="species" reg="variabilis">variabilis</tp:taxon-name-part></tp:taxon-name></italic> 2.85–3.02 (2.63–2.89), in <italic><tp:taxon-name><tp:taxon-name-part taxon-name-part-type="genus" reg="Paruroctonus">P.</tp:taxon-name-part><tp:taxon-name-part taxon-name-part-type="species" reg="silvestrii">silvestrii</tp:taxon-name-part></tp:taxon-name></italic> 2.72–3.01 (2.46–2.63). Chela length:manus width, chela length:manus thickness ratios of adult males (females) are 2.14–2.55, 2.99–3.52 (2.31–2.75, 3.22–3.61), in <italic><tp:taxon-name><tp:taxon-name-part taxon-name-part-type="genus" reg="Paruroctonus">P.</tp:taxon-name-part><tp:taxon-name-part taxon-name-part-type="species" reg="variabilis">variabilis</tp:taxon-name-part></tp:taxon-name></italic> 2.49–3.10, 3.39–4.03 (2.90–3.37, 3.94–4.27), in <italic><tp:taxon-name><tp:taxon-name-part taxon-name-part-type="genus" reg="Paruroctonus">P.</tp:taxon-name-part><tp:taxon-name-part taxon-name-part-type="species" reg="silvestrii">silvestrii</tp:taxon-name-part></tp:taxon-name></italic> 2.59–2.70, 3.36–3.65 (2.69–3.06, 3.58–4.15).</p><p><italic><tp:taxon-name><tp:taxon-name-part taxon-name-part-type="genus" reg="Paruroctonus">Paruroctonus</tp:taxon-name-part><tp:taxon-name-part taxon-name-part-type="species" reg="tulare">tulare</tp:taxon-name-part></tp:taxon-name></italic> sp. nov. can be differentiated from <italic><tp:taxon-name><tp:taxon-name-part taxon-name-part-type="genus" reg="Paruroctonus">P.</tp:taxon-name-part><tp:taxon-name-part taxon-name-part-type="species" reg="boreus">boreus</tp:taxon-name-part></tp:taxon-name></italic> using the following characteristics:</p><p>B) Dark fuscous patterning on the carapace outside the interocular area is absent or pale, present in <italic><tp:taxon-name><tp:taxon-name-part taxon-name-part-type="genus" reg="Paruroctonus">P.</tp:taxon-name-part><tp:taxon-name-part taxon-name-part-type="species" reg="boreus">boreus</tp:taxon-name-part></tp:taxon-name></italic>. Ventral retrolateral and retrolateral median carinae on the pedipalp patella sparse and smooth, dense and thick in <italic><tp:taxon-name><tp:taxon-name-part taxon-name-part-type="genus" reg="Paruroctonus">P.</tp:taxon-name-part><tp:taxon-name-part taxon-name-part-type="species" reg="boreus">boreus</tp:taxon-name-part></tp:taxon-name></italic>.</p><p>C) The length:width ratio of metasomal segments V in adult males (females) is 2.49–2.74 (2.34–2.49), in <italic><tp:taxon-name><tp:taxon-name-part taxon-name-part-type="genus" reg="Paruroctonus">P.</tp:taxon-name-part><tp:taxon-name-part taxon-name-part-type="species" reg="boreus">boreus</tp:taxon-name-part></tp:taxon-name></italic> 3.00–3.05 (2.57–2.79). The length:height ratio of metasomal segment V in adult males (females) is 2.72–3.07 (2.53–2.78), in <italic><tp:taxon-name><tp:taxon-name-part taxon-name-part-type="genus" reg="Paruroctonus">P.</tp:taxon-name-part><tp:taxon-name-part taxon-name-part-type="species" reg="boreus">boreus</tp:taxon-name-part></tp:taxon-name></italic> 3.25–3.63 (2.90–3.22).</p><p><italic><tp:taxon-name><tp:taxon-name-part taxon-name-part-type="genus" reg="Paruroctonus">Paruroctonus</tp:taxon-name-part><tp:taxon-name-part taxon-name-part-type="species" reg="tulare">tulare</tp:taxon-name-part></tp:taxon-name></italic> sp. nov. can be differentiated from <italic><tp:taxon-name><tp:taxon-name-part taxon-name-part-type="genus" reg="Paruroctonus">P.</tp:taxon-name-part><tp:taxon-name-part taxon-name-part-type="species" reg="soda">soda</tp:taxon-name-part></tp:taxon-name></italic> using the following characteristics:</p><p>A) Dorsolateral, ventrolateral, and ventral submedian setae on metasomal segments I-V, excluding any on the posterior margin of their respective segments, follow the patterns 0,0–1,1,1–2; 2,3,3,3; and 2,2–3,2–3,3; and in <italic><tp:taxon-name><tp:taxon-name-part taxon-name-part-type="genus" reg="Paruroctonus">P.</tp:taxon-name-part><tp:taxon-name-part taxon-name-part-type="species" reg="soda">soda</tp:taxon-name-part></tp:taxon-name></italic> are 0,0,0,1; 1–2,2,2,2–3; and 1–2,2,2,2 respectively. Prolateral ventral &amp; prolateral median carinae on the manus have 1–2 (typically 2) and 2 macrosetae each, no more than 1 in <italic><tp:taxon-name><tp:taxon-name-part taxon-name-part-type="genus" reg="Paruroctonus">P.</tp:taxon-name-part><tp:taxon-name-part taxon-name-part-type="species" reg="soda">soda</tp:taxon-name-part></tp:taxon-name></italic>. Pedipalp patella has 0–1 (typically 1) large retrolateral medial macroseta, absent in <italic><tp:taxon-name><tp:taxon-name-part taxon-name-part-type="genus" reg="Paruroctonus">P.</tp:taxon-name-part><tp:taxon-name-part taxon-name-part-type="species" reg="soda">soda</tp:taxon-name-part></tp:taxon-name></italic>.</p><p>C) Length:width of metasomal segments III, IV in adult males (females) is 1.34–1.54, 1.73–1.99 (1.16–1.32, 1.47–1.71), in <italic><tp:taxon-name><tp:taxon-name-part taxon-name-part-type="genus" reg="Paruroctonus">P.</tp:taxon-name-part><tp:taxon-name-part taxon-name-part-type="species" reg="soda">soda</tp:taxon-name-part></tp:taxon-name></italic> 1.25–1.30, 1.56–1.70 (1.11–1.23, 1.40–1.63). Length:height of metasomal segments III, IV in adult males (females) is 1.62–1.82, 1.92–2.15 (1.41–1.58, 1.58–1.90), in <italic><tp:taxon-name><tp:taxon-name-part taxon-name-part-type="genus" reg="Paruroctonus">P.</tp:taxon-name-part><tp:taxon-name-part taxon-name-part-type="species" reg="soda">soda</tp:taxon-name-part></tp:taxon-name></italic> 1.50–1.61, 1.76–1.97 (1.46–1.56, 1.60–1.71).</p><p><italic><tp:taxon-name><tp:taxon-name-part taxon-name-part-type="genus" reg="Paruroctonus">Paruroctonus</tp:taxon-name-part><tp:taxon-name-part taxon-name-part-type="species" reg="tulare">tulare</tp:taxon-name-part></tp:taxon-name></italic> sp. nov. can be best differentiated from <italic><tp:taxon-name><tp:taxon-name-part taxon-name-part-type="genus" reg="Paruroctonus">P.</tp:taxon-name-part><tp:taxon-name-part taxon-name-part-type="species" reg="conclusus">conclusus</tp:taxon-name-part></tp:taxon-name></italic> using the following characteristics:</p><p>B) Dorsal median carina does not noticeably curve prolaterally between the <italic>db</italic> and <italic>dsb</italic> trichobothria, curves in <italic><tp:taxon-name><tp:taxon-name-part taxon-name-part-type="genus" reg="Paruroctonus">P.</tp:taxon-name-part><tp:taxon-name-part taxon-name-part-type="species" reg="conclusus">conclusus</tp:taxon-name-part></tp:taxon-name></italic>.</p><p>C) Length:width ratio of metasomal segment V in adult males is 2.49–2.74, in <italic><tp:taxon-name><tp:taxon-name-part taxon-name-part-type="genus" reg="Paruroctonus">P.</tp:taxon-name-part><tp:taxon-name-part taxon-name-part-type="species" reg="conclusus">conclusus</tp:taxon-name-part></tp:taxon-name></italic> 2.86–3.05. Length:height ratio of metasomal segment V in adult males is 2.72–3.07, in <italic><tp:taxon-name><tp:taxon-name-part taxon-name-part-type="genus" reg="Paruroctonus">P.</tp:taxon-name-part><tp:taxon-name-part taxon-name-part-type="species" reg="conclusus">conclusus</tp:taxon-name-part></tp:taxon-name></italic> 3.10–3.52.</p></tp:treatment-sec><tp:treatment-sec sec-type="description" id="SECID0EB6BI"><title>Holotype description.</title><p><bold><italic>Coloration</italic></bold> (Figs <xref ref-type="fig" rid="F1">1</xref>, <xref ref-type="fig" rid="F6">6</xref>, <xref ref-type="fig" rid="F7">7</xref>). Carapace tan. Scattered fuscous markings present throughout, fuscousity especially prominent along the posterior and lateral edges of the interocular triangle, at the posterior-lateral corners of the carapace, and directly posterior to the ocular tubercle. Tergites I–VI darker brown with lighter, yellowish posterior and lateral margins. Fuscousity does not extend to the posterior or lateral margins of tergites I–VI. Tergite VII with faint fuscousity concentrated near the anterior margin. Legs pale yellow with some faint fuscousity near the joint of the femur and patella. Pedipalps tan-orange with darker carinae and orange fingers. Metasoma tan, with slightly darker carinae. Weak metasomal fuscousity is present on the ventral submedian and ventrolateral carinae on segments II-IV and on the ventral surface of segment V, with the intensity increasing on subsequently posterior segments. Telson pale yellow, base of aculeus dark reddish-brown, and aculeus black. Sternites III–VI dark brown with brown spiracles; tergite VII tan. Pectines, sternum, and genital operculum tan-cream.</p><fig id="F6" position="float" orientation="portrait"><object-id xmlns:xlink="http://www.w3.org/1999/xlink" content-type="doi" xlink:type="simple">10.3897/zookeys.1185.103574.figure6</object-id><object-id xmlns:xlink="http://www.w3.org/1999/xlink" content-type="arpha" xlink:type="simple">D846E740-AFA3-5A75-A114-0AF3523231AA</object-id><label>Figure 6.</label><caption><p>Habitus photos of <italic><tp:taxon-name><tp:taxon-name-part taxon-name-part-type="genus" reg="Paruroctonus">Paruroctonus</tp:taxon-name-part><tp:taxon-name-part taxon-name-part-type="species" reg="tulare">tulare</tp:taxon-name-part></tp:taxon-name></italic> sp. nov. from the type locality <bold>A, B</bold> dorsal and <bold>C, D</bold> ventral <bold>A, C</bold> holotype male and <bold>B, D</bold> paratype female. Scale bars: 10 mm, silhouettes to scale.</p></caption><graphic xmlns:xlink="http://www.w3.org/1999/xlink" xlink:href="zookeys-1185-199_article-103574__-g006.jpg" position="float" orientation="portrait" xlink:type="simple" id="oo_944616.jpg"><uri content-type="original_file" xlink:type="simple">https://binary.pensoft.net/fig/944616</uri></graphic></fig><fig id="F7" position="float" orientation="portrait"><object-id xmlns:xlink="http://www.w3.org/1999/xlink" content-type="doi" xlink:type="simple">10.3897/zookeys.1185.103574.figure7</object-id><object-id xmlns:xlink="http://www.w3.org/1999/xlink" content-type="arpha" xlink:type="simple">CF4CA2EC-7DCC-53C7-A230-A24E27980DE3</object-id><label>Figure 7.</label><caption><p>Dorsal trunk of <italic><tp:taxon-name><tp:taxon-name-part taxon-name-part-type="genus" reg="Paruroctonus">Paruroctonus</tp:taxon-name-part><tp:taxon-name-part taxon-name-part-type="species" reg="tulare">tulare</tp:taxon-name-part></tp:taxon-name></italic> sp. nov. from the type locality <bold>A</bold> holotype male <bold>B</bold> paratype female. Scale bars: 10 mm.</p></caption><graphic xmlns:xlink="http://www.w3.org/1999/xlink" xlink:href="zookeys-1185-199_article-103574__-g007.jpg" position="float" orientation="portrait" xlink:type="simple" id="oo_944617.jpg"><uri content-type="original_file" xlink:type="simple">https://binary.pensoft.net/fig/944617</uri></graphic></fig><p><bold><italic>Carapace</italic></bold> (Figs <xref ref-type="fig" rid="F7">7</xref>, <xref ref-type="fig" rid="F8">8</xref>). Anterior margin approximately straight to slightly convex with three pairs of distinct macrosetae. Posterior median portion of the carapace sparsely and irregularly granular, large granules decrease in size and density anteriorly and laterally. Anterior and median regions also have even and very fine granules. Posterior, lateral, and anterior margins finely crenulate. Posterior median sulcus narrow and moderately deep, mostly smooth. Anterior median, median ocular, and posterior marginal sulci shallow, free of large granules. Lateral ocular and posterior lateral sulci broad and shallow, free of large granules. Interocular region of the carapace smooth with sparse granules anteriorly. Median ocelli separated by a distance greater than the width of one oculus. Three lateral ocelli present on each side. Single pairs of macrosetae present posterior to the median ocelli, situated between the lateral ocelli and the margin of the carapace, and approximately halfway between the posterior median sulcus and the posterior margin of the carapace, in line with the posterior edge of the ocular tubercle.</p><fig id="F8" position="float" orientation="portrait"><object-id xmlns:xlink="http://www.w3.org/1999/xlink" content-type="doi" xlink:type="simple">10.3897/zookeys.1185.103574.figure8</object-id><object-id xmlns:xlink="http://www.w3.org/1999/xlink" content-type="arpha" xlink:type="simple">E1590FDD-F12E-546C-A6AF-6CCA46BB4ACB</object-id><label>Figure 8.</label><caption><p><italic><tp:taxon-name><tp:taxon-name-part taxon-name-part-type="genus" reg="Paruroctonus">Paruroctonus</tp:taxon-name-part><tp:taxon-name-part taxon-name-part-type="species" reg="tulare">tulare</tp:taxon-name-part></tp:taxon-name></italic> sp. nov. from the type locality <bold>A, B</bold> carapace and <bold>C, D</bold> sternopectinal region <bold>A, C</bold> holotype male and <bold>B, D</bold> paratype female. Shown under ultraviolet illumination. Scale bars: 5 mm.</p></caption><graphic xmlns:xlink="http://www.w3.org/1999/xlink" xlink:href="zookeys-1185-199_article-103574__-g008.jpg" position="float" orientation="portrait" xlink:type="simple" id="oo_944618.jpg"><uri content-type="original_file" xlink:type="simple">https://binary.pensoft.net/fig/944618</uri></graphic></fig><p><bold><italic>Mesosoma</italic></bold> (Fig. <xref ref-type="fig" rid="F7">7</xref>). Tergites I–VI smooth except on the posterior-lateral fourth on each side, which is weakly granular to granular, with the intensity of granulation increasing on subsequent segments, and the posterior margin, which is smooth to weakly granular, once again with the intensity of granulation increasing on subsequent segments. Median longitudinal carina weak, smooth on I and weakly irregularly crenulate on II–VI. Submedian longitudinal sulci indistinct. One pair of small posterior submedian setae on tergites I–V. Tergite VII smooth dorsally; dorsolateral and lateral areas sparsely granular. Lateral marginal carina finely crenulate; dorsolateral and dorsal submedian carinae strongly crenulate. Median longitudinal carina weakly crenulate. Sternites III–VI sparsely setose and smooth. Sternite VII sparsely and very weakly granular medially and finely granular laterally, with ventral submedian carinae weakly crenulate and lateral marginal carinae finely crenulate.</p><p><bold><italic>Pectines</italic></bold> (Fig. <xref ref-type="fig" rid="F8">8</xref>). Elongate and densely hirsute, with 26/25 tightly packed teeth. Middle lamellae circular distally, highly irregular in size and shape proximally; approximately 21/19 distinct and separated sclerotized sections are visible under ultraviolet illumination.</p><p><bold><italic>Genital operculum</italic></bold> (Fig. <xref ref-type="fig" rid="F8">8</xref>). Sclerites triangular with rounded corners, approximately as wide as long. Overlapping medially and separated slightly only at the posterior edge, with protruding genital papillae. Several macrosetae present on each sclerite.</p><p><bold><italic>Sternum</italic></bold> (Fig. <xref ref-type="fig" rid="F8">8</xref>). Type 2 (sensu <xref ref-type="bibr" rid="B51">Soleglad and Fet 2003</xref>) with posterior emargination absent, apex deep, slightly wider than long, smooth except very finely granular along the slopes of the apex. Three pairs of macrosetae.</p><p><bold><italic>Hemispermatophore</italic></bold> (Fig. <xref ref-type="fig" rid="F9">9</xref>). Hemispermatophore approximately equal in width from pedicel to stalk, three-fold bauplan (<xref ref-type="bibr" rid="B37">Monod et al. 2017</xref>). Stalk wide, relatively straight, and dorso-ventrally flattened. Distal carina and lamellar hook sclerotized, lamellar hook bifurcate at terminus. Mating plug weakly sclerotized, moderate in size with a wide bilobed base and relatively long stem terminating in a barb.</p><fig id="F9" position="float" orientation="portrait"><object-id xmlns:xlink="http://www.w3.org/1999/xlink" content-type="doi" xlink:type="simple">10.3897/zookeys.1185.103574.figure9</object-id><object-id xmlns:xlink="http://www.w3.org/1999/xlink" content-type="arpha" xlink:type="simple">CCE27292-3B57-56E1-B51E-A8C87BFAD1EB</object-id><label>Figure 9.</label><caption><p>Hemispermatophore of paratype <italic><tp:taxon-name><tp:taxon-name-part taxon-name-part-type="genus" reg="Paruroctonus">Paruroctonus</tp:taxon-name-part><tp:taxon-name-part taxon-name-part-type="species" reg="tulare">tulare</tp:taxon-name-part></tp:taxon-name></italic> sp. nov. adult male <bold>A</bold> ectal and <bold>B</bold> ental view. Scale bar: 5 mm.</p></caption><graphic xmlns:xlink="http://www.w3.org/1999/xlink" xlink:href="zookeys-1185-199_article-103574__-g009.jpg" position="float" orientation="portrait" xlink:type="simple" id="oo_944619.jpg"><uri content-type="original_file" xlink:type="simple">https://binary.pensoft.net/fig/944619</uri></graphic></fig><p><bold><italic>Legs</italic></bold> (Fig. <xref ref-type="fig" rid="F6">6</xref>). Carinae: Retroventral carina on femur finely crenulate. Superior carinae on Leg I femur weakly and finely crenulate, decreasingly distinct on subsequent legs. Proventral carina sparsely, finely and weakly crenulate on Leg I patella, decreasingly distinct on subsequent legs and nearly absent by leg IV. Intercarinal spaces on legs smooth with sparse, fine granules on the femur.</p><p>Telotarsi: Telotarsal retroinferior terminal macrosetae on legs I–IV 1, 2, 2, 2; other telotarsal retroinferior macrosetae on the distal half of telotarsi I–IV 1, 1, 2, 2. Two telotarsal retromedial macrosetae on each leg, with one always at the retromedial terminal position. Two large telotarsal retrosuperior macrosetae on each leg, an additional smaller distal one on each leg except on R leg I. Single proinferior terminal macroseta on each leg. Single proinferior distal macroseta on each leg with an additional one on L leg I, one medial proinferior macroseta on legs II–IV. Two telotarsal promedial macrosetae on legs I–III at terminal and distal positions; one on leg IV in terminal position. Two large telotarsal prosuperior macrosetae on each leg in terminal and medial positions. Telotarsal superior macroseta present on all legs; telotarsal superioterminal macroseta present on all legs.</p><p>Basitarsi: Three basitarsal spine rows present on legs I–II; proventral and retroventral spine rows equally dense and retrosuperior spine row less dense. The retroventral spine row extends approximately four-fifths the entire length of the segment, the proventral spine row extends through approximately half the segment, and the retrosuperior spine row extends irregularly through approximately half. On leg III, the proventral spine row is absent and the other two are heavily reduced in density. On leg IV, both the proventral and retroventral spine rows are absent and the retrosuperior spine row is heavily reduced in density, almost absent. Basitarsal retroventral macrosetae, excluding only the distal retroventral spinoid macroseta, on legs I–IV follow the pattern 3/3, 6/6, 6/6, 5/6, with variably sized setae. Spinoid basitarsal proventral macrosetal pattern on legs I–IV is 2/2, 2/3, 3/3, 3/3; a thinner terminal ventral macroseta is present on legs II–IV. Superior basitarsal macrosetae on legs I–IV consist of two spinoid macrosetae at the distal and mid-retrosuperior positions, as well as a small retrosuperior macroseta on L leg III; one prosuperior macrosetae at the distal position along with other prosuperior macrosetae occasionally present at variable positions; one macroseta at the distal superiomedian position adjacent to the distal retrosuperior spinoid macroseta, absent on L leg IV. Superiomedian macrosetae on legs I-IV follow the pattern 6/5, 6/6, 6/6, 4/5. Prolateral macrosetae on legs I–IV, excluding one on the distal margin, follow the pattern 3/3, 3/3, 3/3, 2/2.</p><p><bold><italic>Pedipalps</italic></bold> (Figs <xref ref-type="fig" rid="F10">10</xref>, <xref ref-type="fig" rid="F11">11</xref>). Femur: Dorsal prolateral carina crenulate with two macrosetae on the proximal one-half; dorsal retrolateral carina weakly crenulate with two macrosetae on the proximal three-fourths. Dorsal surface finely granular. Retrolateral dorsosubmedian carina weakly crenulate with three large median macrosetae and a smaller one on the distal margin; retrolateral surface smooth aside from a few proximal granules. One large distal inframedial macroseta on the retrolateral surface. Three small ventral retrolateral macrosetae present, ventral surface with some irregular proximal granulation. Ventral prolateral carina crenulate. Prolateral surface irregularly and sparsely granular with three large prolateral ventral macrosetae on the proximal two-thirds, one prolateral ventrosubmedian macroseta near the midpoint, and a pair of macrosetae on the distal margin.</p><fig id="F10" position="float" orientation="portrait"><object-id xmlns:xlink="http://www.w3.org/1999/xlink" content-type="doi" xlink:type="simple">10.3897/zookeys.1185.103574.figure10</object-id><object-id xmlns:xlink="http://www.w3.org/1999/xlink" content-type="arpha" xlink:type="simple">1A61D5C1-0041-5E9C-BCA4-1EB58A17CA54</object-id><label>Figure 10.</label><caption><p>Pedipalp of <italic><tp:taxon-name><tp:taxon-name-part taxon-name-part-type="genus" reg="Paruroctonus">Paruroctonus</tp:taxon-name-part><tp:taxon-name-part taxon-name-part-type="species" reg="tulare">tulare</tp:taxon-name-part></tp:taxon-name></italic> sp. nov. from the type locality <bold>A, B</bold> holotype male and <bold>C, D</bold> paratype female <bold>A, C</bold> ventral aspect and <bold>B, D</bold> dorsal aspect. Carinae abbreviations: ventral prosubmedian (vps), ventral retrolateral (vrl), dorsal prolateral (dpl), prolateral median (plm), prolateral ventral (plv), dorsal retrolateral (drl), retrolateral median (rm), dorsal median (dm), ventral retrosubmedian (vrs), ventral median (vm), ventral prolateral (vpl), retrolateral dorsosubmedian (rlds). Scale bars: 10 mm.</p></caption><graphic xmlns:xlink="http://www.w3.org/1999/xlink" xlink:href="zookeys-1185-199_article-103574__-g010.jpg" position="float" orientation="portrait" xlink:type="simple" id="oo_944620.jpg"><uri content-type="original_file" xlink:type="simple">https://binary.pensoft.net/fig/944620</uri></graphic></fig><fig id="F11" position="float" orientation="portrait"><object-id xmlns:xlink="http://www.w3.org/1999/xlink" content-type="doi" xlink:type="simple">10.3897/zookeys.1185.103574.figure11</object-id><object-id xmlns:xlink="http://www.w3.org/1999/xlink" content-type="arpha" xlink:type="simple">839A09D9-4FC3-5203-BDDF-7752122347D2</object-id><label>Figure 11.</label><caption><p>Illustrations of pedipalp of <italic><tp:taxon-name><tp:taxon-name-part taxon-name-part-type="genus" reg="Paruroctonus">Paruroctonus</tp:taxon-name-part><tp:taxon-name-part taxon-name-part-type="species" reg="tulare">tulare</tp:taxon-name-part></tp:taxon-name></italic> sp. nov. from the type locality <bold>A–D</bold> chela, holotype male <bold>E–H</bold> chela, paratype female; <bold>I–K</bold> patella, holotype male; <bold>L</bold> femur, holotype male <bold>A, E, J</bold> retrolateral aspect <bold>B, F</bold> prolateral aspect <bold>C, G, I, L</bold> dorsal aspect <bold>D, H, K</bold> ventral aspect. Trichobothria indicated with open circles. Scale bars: 5 mm.</p></caption><graphic xmlns:xlink="http://www.w3.org/1999/xlink" xlink:href="zookeys-1185-199_article-103574__-g011.jpg" position="float" orientation="portrait" xlink:type="simple" id="oo_944621.jpg"><uri content-type="original_file" xlink:type="simple">https://binary.pensoft.net/fig/944621</uri></graphic></fig><p>Patella: Dorsal retrolateral carina weakly crenulate with a proximal macroseta; dorsal prolateral carina crenulate with a proximal macroseta. Dorsal surface smooth. Retrolateral median carinae indistinct and very weakly crenulate, retrolateral surface otherwise smooth. A single median and two distal macrosetae are present on the retrolateral surface. Ventral retrosubmedian carina weakly crenulate with a distal macroseta; ventral prolateral carina crenulate with a distal macroseta, ventral median carina weakly crenulate. A proximal macroseta present at the junction of the ventral retrosubmedian and ventral median carinae. Ventral surface smooth. Prolateral median carina indistinct, represented by a few large granules, prolateral surface smooth with large proximal supramedian, proximal inframedian, distal inframedian, and distal supramedian macrosetae.</p><p>Chela: Dorsal prolateral carina appears as a dispersed field of granules on the manus with a medial macroseta, smooth on the fixed finger. Dorsal median carina weakly crenulate proximally and smooth distally, terminating at the base of the fixed finger with a single macroseta at its proximal extent. Dorsal retrolateral carina very weakly crenulate proximally and smooth distally, entirely smooth on the fixed finger, with proximal, medial, and distal macrosetae on the manus. Retrolateral median carina very weakly crenulate and indistinct with a medial macroseta. Ventral retrolateral carina irregular and weakly crenulate, with a proximal, medial, and 3/2 distal macrosetae. Intercarinal spaces on the dorsal and retrolateral surfaces smooth aside from occasional sparse granules. Ventral prosubmedian carina irregular and weakly crenulate, with proximal and medial macrosetae. Ventral prolateral carina irregularly crenulate to weakly crenulate with a proximal macroseta. Ventral surface mostly smooth with some distal granulation. Prolateral median carina irregularly crenulate to weakly crenulate with a proximal and medial macroseta. Internal surface mostly smooth with some weak, irregular granulation in the distal half and some fine granulation near the base of the fixed finger. The fingers are heavily scalloped, leaving a wide proximal gap when closed. The chela is uniformly finely granular at the base of this gap. Retrolaterally and prolaterally, the fingers are smooth except some fine proximal granulation. Macro and microsetae (22/19) are present on the ventral surface of the movable finger. One proximal retrolateral median, one proximal prolateral median, and one medial prolateral median macrosetae present on the movable finger. The fixed finger has one prolateral medial and one proximal dorsal prolateral, 1/0 retrolateral medial, and two distal dorsal retrolateral macrosetae. Both the fixed and movable fingers have five retrolateral enlarged denticles dividing the primary denticles into six sub-rows, with an additional retrolateral enlarged denticle at the distal extent of the movable finger, alongside the distal hook. On the fixed finger there are 5/6, 6/5, 8, 9, 12/10 denticles in primary rows I–V (40/38 total) and a terminal row (VI) with 14/13 denticles. On the movable finger there are 5/7, 8/9, 10/9, 11/10, 15/14 denticles in primary rows I–V (49/49 total) and a terminal row (VI) with 9/10. Each retrolateral enlarged denticle, as well as the distal fingertip hook, is accompanied by a single prolateral supernumerary denticle, for a total of six on the fixed finger and seven on the movable finger. There is a single macroseta posterior to each supernumerary denticle with the exception of the two distal-most on each finger. Two macrosetae are present proximal to the most proximal primary denticle on the fixed finger.</p><p><bold><italic>Metasoma</italic></bold> (Fig. <xref ref-type="fig" rid="F12">12</xref>). Dorsal surface I–V smooth with occasional sparse granules. Dorsolateral carinae on segments I–IV strongly crenulate to serrate, weakly crenulate on V. Lateral surface smooth. Lateral supramedian carinae I–IV strongly crenulate to serrate. Lateral inframedian carinae crenulate on I–III, extend through only the posterior fifth or less of segments II-III. Lateral median carinae indistinct and weakly crenulate on V, extending proximal two-thirds. Ventrolateral carinae I–IV smooth, weakly crenulate on the posterior fourth of segment IV. Ventrolateral carinae on segment V strongly crenulate to serrate. Ventral surface of segment I–IV smooth; ventral surface sparsely granular on segment V. Ventral submedian carinae on I–IV smooth and unpigmented, indistinct on I. Ventromedian carina on segment V crenulate and irregular. Dorsolateral macrosetae I–V follow the pattern 0, 0, 1, 1, 3/4. Lateral supramedian macrosetae I–IV follow the pattern 0, 1, 1, 2. Two lateral median macroseta on V. Lateral inframedian macrosetae I–III follow the pattern 1, 0, 0. Ventrolateral macrosetae I–V, excluding any on the posterior margin of the segment, follow the pattern 2, 3/2, 3, 3. Six ventrolateral macrosetae on V, excluding any on the posterior margin. Ventral submedian macrosetae I–IV, excluding those on the posterior margin of the segment, follow the pattern 2, 2, 3, 3. 4/2 pairs of macrosetae are present between the ventromedian and ventrolateral carinae on segment V. Two pairs of macrosetae on the ventral posterior margin of metasomal segments IV–V; a single pair of macrosetae on the ventral posterior margins of other metasomal segments.</p><fig id="F12" position="float" orientation="portrait"><object-id xmlns:xlink="http://www.w3.org/1999/xlink" content-type="doi" xlink:type="simple">10.3897/zookeys.1185.103574.figure12</object-id><object-id xmlns:xlink="http://www.w3.org/1999/xlink" content-type="arpha" xlink:type="simple">2680E9FB-448B-54BB-A6A7-56E4D614649E</object-id><label>Figure 12.</label><caption><p>Metasoma of <italic><tp:taxon-name><tp:taxon-name-part taxon-name-part-type="genus" reg="Paruroctonus">Paruroctonus</tp:taxon-name-part><tp:taxon-name-part taxon-name-part-type="species" reg="tulare">tulare</tp:taxon-name-part></tp:taxon-name></italic> sp. nov. from the type locality <bold>A–C</bold> holotype male and <bold>D–F</bold> paratype female <bold>A, D</bold> dorsal <bold>B, E</bold> lateral <bold>C, F</bold> ventral. Carinae abbreviations: dorsolateral (dl), lateral median (lm), lateral supramedian (lsm), lateral inframedian (lim), ventrolateral (vm), ventral submedian (vs), and ventromedian (vm). Scale bars: 10 mm.</p></caption><graphic xmlns:xlink="http://www.w3.org/1999/xlink" xlink:href="zookeys-1185-199_article-103574__-g012.jpg" position="float" orientation="portrait" xlink:type="simple" id="oo_944622.jpg"><uri content-type="original_file" xlink:type="simple">https://binary.pensoft.net/fig/944622</uri></graphic></fig><p><bold><italic>Telson</italic></bold> (Fig. <xref ref-type="fig" rid="F12">12</xref>). Very weakly ventro-anteriorly granular, otherwise smooth. Sparsely setose ventrally and laterally.</p><p><bold>Female.</bold> (Figs <xref ref-type="fig" rid="F6">6</xref>–<xref ref-type="fig" rid="F8">8</xref>, <xref ref-type="fig" rid="F10">10</xref>–<xref ref-type="fig" rid="F14">14</xref>) Sexual dimorphism is similar to that of many other <italic><tp:taxon-name><tp:taxon-name-part taxon-name-part-type="genus" reg="Paruroctonus">Paruroctonus</tp:taxon-name-part></tp:taxon-name></italic> species. Coloration is more glossy, especially on the carapace and tergites. Carapace proportionally larger with slightly weaker granulation. Tergites with substantially weaker and sparser granules. Chela somewhat less incrassate and lacking scalloping in the fingers; closed fingers leave no significant gap. Proximal denticular row on the chelal fixed finger has substantially fewer denticles. Metasoma proportionally more robust than in males. Pectines smaller in both length and width with fewer teeth and slightly fewer and more regular middle lamellae. Sclerites of the genital operculum are slightly separated; genital papillae absent.</p></tp:treatment-sec><tp:treatment-sec sec-type="variation" id="SECID0EXLCI"><title>Variation.</title><p>(Figs <xref ref-type="fig" rid="F1">1</xref>, <xref ref-type="fig" rid="F13">13</xref>, <xref ref-type="fig" rid="F14">14</xref>, Suppl. material <xref ref-type="supplementary-material" rid="S3">3</xref>) Several differences exist between individuals from across this species’ range. Individuals from the northern locality appear to have no consistent differences from those from the central locality cluster aside from absent fuscous pigmentation on the ventral surface of the metasoma and pedipalps; this similarity matches the genetic similarity between the central cluster and northern localities. Several minor differences exist between individuals from the central localities and those from either southern locality. Individuals from both the southeastern and southwestern localities are generally darker and more orange with no fuscous markings on the ventral surface of the metasoma or on the pedipalps. Male chelae are more incrassate and the scalloping on the fixed finger is significantly more prominent. However, despite some genetic divergence, individuals from the southeastern and southwestern localities have no consistent morphological differences from one another.</p><fig id="F13" position="float" orientation="portrait"><object-id xmlns:xlink="http://www.w3.org/1999/xlink" content-type="doi" xlink:type="simple">10.3897/zookeys.1185.103574.figure13</object-id><object-id xmlns:xlink="http://www.w3.org/1999/xlink" content-type="arpha" xlink:type="simple">1AE2866A-4E06-5259-B4DB-A7717C06CE9F</object-id><label>Figure 13.</label><caption><p><italic><tp:taxon-name><tp:taxon-name-part taxon-name-part-type="genus" reg="Paruroctonus">Paruroctonus</tp:taxon-name-part><tp:taxon-name-part taxon-name-part-type="species" reg="tulare">tulare</tp:taxon-name-part></tp:taxon-name></italic> sp. nov. from the northern locality N1 <bold>A–G</bold> adult male, <bold>H–N</bold> adult female <bold>A, B, H, I</bold> habitus; <bold>C–E, J–L</bold> metasoma <bold>F, G, M, N</bold> pedipalp <bold>A, H, C, J, G, N</bold> dorsal <bold>B, I, E, L, F, M</bold> ventral <bold>D, K</bold> lateral. Note pale body color and a total lack of fuscous patterning on the pedipalps and metasoma.Scale bars: 10 mm.</p></caption><graphic xmlns:xlink="http://www.w3.org/1999/xlink" xlink:href="zookeys-1185-199_article-103574__-g013.jpg" position="float" orientation="portrait" xlink:type="simple" id="oo_944623.jpg"><uri content-type="original_file" xlink:type="simple">https://binary.pensoft.net/fig/944623</uri></graphic></fig><fig id="F14" position="float" orientation="portrait"><object-id xmlns:xlink="http://www.w3.org/1999/xlink" content-type="doi" xlink:type="simple">10.3897/zookeys.1185.103574.figure14</object-id><object-id xmlns:xlink="http://www.w3.org/1999/xlink" content-type="arpha" xlink:type="simple">F8257E1B-7B6D-5612-A605-FA8B419E3338</object-id><label>Figure 14.</label><caption><p><italic><tp:taxon-name><tp:taxon-name-part taxon-name-part-type="genus" reg="Paruroctonus">Paruroctonus</tp:taxon-name-part><tp:taxon-name-part taxon-name-part-type="species" reg="tulare">tulare</tp:taxon-name-part></tp:taxon-name></italic> sp. nov. from the southeastern locality SE1 <bold>A–G</bold> adult male, <bold>H–N</bold> adult female <bold>A, B, H, I</bold> habitus <bold>C–E, J–L</bold> metasoma <bold>F, G, M, N</bold> pedipalp <bold>A, H, C, J, G, N</bold> dorsal <bold>B, I, E, L, F, M</bold> ventral <bold>D, K</bold> lateral. Note dark body color and proportionally slightly more robust chelae than individuals from the northern and central localities. Scale bars: 10 mm.</p></caption><graphic xmlns:xlink="http://www.w3.org/1999/xlink" xlink:href="zookeys-1185-199_article-103574__-g014.jpg" position="float" orientation="portrait" xlink:type="simple" id="oo_944624.jpg"><uri content-type="original_file" xlink:type="simple">https://binary.pensoft.net/fig/944624</uri></graphic></fig><p>Coloration: Coloration fairly variable, ranging from lighter yellows and tans to darker oranges and browns. Extents of fuscous pigmentation also fairly variable with at least some of the variation being correlated with locality of origin. In individuals from the central localities, fuscousity on the interocular region of the carapace almost always present but fairly variable in scope along with fuscousity on the ventral surface of the metasoma (along the ventral submedian keels). Fuscousity on the pedipalps ranges from faint to absent.</p><p>Carapace: Granulations essentially consistent within each sex. Larger granules posterior to the median eyes, decreasing in size anteriorly and laterally.</p><p>Mesosoma: Granulations essentially consistent within each sex. Largest and densest granulation on the posterior-lateral corners of each tergite.</p><p>Pectines: Variable numbers of teeth and lamellae: males, 23–29 teeth and 16–28 middle lamellae; females, 17–20 teeth and 13–19 middle lamellae.</p><p>Legs: Setation on the basitarsi largely variable, setation on the telotarsi relatively consistent. Two primary basitarsal retrosuperior spinoid setae consistent, others occasionally present. Distal prosuperior and superior accessory macrosetae typically present. Any other important variation in setation summarized in Suppl. material <xref ref-type="supplementary-material" rid="S3">3</xref>.</p><p><bold><italic>Taxonomically useful characters</italic>.
                </bold> Selected characteristics of <italic><tp:taxon-name><tp:taxon-name-part taxon-name-part-type="genus" reg="Paruroctonus">Paruroctonus</tp:taxon-name-part><tp:taxon-name-part taxon-name-part-type="species" reg="tulare">tulare</tp:taxon-name-part></tp:taxon-name></italic> sp. nov. are presented here based on how taxonomically useful they are when comparing <tp:taxon-name><tp:taxon-name-part taxon-name-part-type="genus" reg="Paruroctonus">P.</tp:taxon-name-part><tp:taxon-name-part taxon-name-part-type="species" reg="tulare">tulare</tp:taxon-name-part></tp:taxon-name> sp. nov. to similar <italic><tp:taxon-name><tp:taxon-name-part taxon-name-part-type="genus" reg="Paruroctonus">Paruroctonus</tp:taxon-name-part></tp:taxon-name></italic> species. Most items in the below lists are applicable to other alkali-sink <italic><tp:taxon-name><tp:taxon-name-part taxon-name-part-type="genus" reg="Paruroctonus">Paruroctonus</tp:taxon-name-part></tp:taxon-name></italic> species as well.</p><list list-type="order"><list-item><p>Setal counts on the lateral and ventral surface of the metasoma are consistent and differ from those of several similar species.
</p></list-item><list-item><p>Setal counts on the pedipalp patella are consistent and differ from those of several similar species.
</p></list-item><list-item><p>Setal counts on the manus (aside from the ventral surface) are consistent and differ from those of several similar species.
</p></list-item><list-item><p>Morphometric ratios of metasomal segments differ from those of several similar species.
</p></list-item><list-item><p>Coloration is quite variable but fuscousity is consistently isolated to specific regions and thus differs from certain similar species.
</p></list-item><list-item><p>Setation on the telotarsi is somewhat variable but differs from that of certain similar species.
</p></list-item><list-item><p>Morphometric ratios of manus size are somewhat variable but are diagnostically useful from certain similar species.
</p></list-item><list-item><p>The number of denticles on certain carinae on the pedipalp patella and femur are substantially different than on certain similar species.
</p></list-item></list><p>
                <bold><italic>Less useful characters</italic>.
                </bold>
              </p><list list-type="order"><list-item><p>Setation on the chelal fingers is variable and is not substantially different from that of most similar species.
</p></list-item><list-item><p>The number of primary denticles on the chelal fingers is variable and not substantially different than on most similar species.
</p></list-item><list-item><p>The number of pectinal teeth is variable and not substantially different than on most similar species.
</p></list-item><list-item><p>Setation on the ventral surface of the manus is variable and is not substantially different from that of most similar species.
</p></list-item><list-item><p>Setation on the dorsal surface of the metasoma is variable and not substantially different than on most similar species.
</p></list-item><list-item><p>Setation on the basitarsi is both variable and irregular leading to ambiguity in nomenclature and is not diagnostically useful against most similar species.
</p></list-item><list-item><p>Denticle counts on carinae on the manus are variable and often ambiguous and thus not diagnostically useful.
</p></list-item></list></tp:treatment-sec><tp:treatment-sec sec-type="habitat" id="SECID0ELRCI"><title>Habitat, distribution, ecological notes, and IUCN assessment.</title><p><italic><tp:taxon-name><tp:taxon-name-part taxon-name-part-type="genus" reg="Paruroctonus">Paruroctonus</tp:taxon-name-part><tp:taxon-name-part taxon-name-part-type="species" reg="tulare">tulare</tp:taxon-name-part></tp:taxon-name></italic> sp. nov. is only known from lowland, alkali-sink habitats in the Tulare Basin (Fig. <xref ref-type="fig" rid="F2">2</xref>), a large and typically endorheic watershed which formerly contained Tulare Lake at its center (<xref ref-type="bibr" rid="B9">ECORP 2007</xref>). Its known distribution can be divided into into a northern locality (N1) in Fresno county, a central locality cluster (C1–9) in northern Kern county, a southeastern locality (SE1) in southern Kern county, and a southwestern locality (SW1) in southern Kern county (Fig. <xref ref-type="fig" rid="F2">2</xref>). The northern and central cluster localities represent a population while the two southern localities represent two additional populations.</p><p><bold><italic>Distribution and habitat</italic></bold> (Figs <xref ref-type="fig" rid="F2">2</xref>, <xref ref-type="fig" rid="F15">15</xref>). <bold>Central localities</bold>: The central locality cluster contains nine localities, including the type locality, encompassing a convex polygon of approximately 193 km<sup>2</sup> in northern Kern County. Notably, this area includes significant quantities of unsuitable habitat including scrubland, invasive grassland, perennial marshland, and developed agricultural land (<xref ref-type="bibr" rid="B7">Dewitz and USGS 2021</xref>). Outside this polygon, <italic><tp:taxon-name><tp:taxon-name-part taxon-name-part-type="genus" reg="Paruroctonus">P.</tp:taxon-name-part><tp:taxon-name-part taxon-name-part-type="species" reg="tulare">tulare</tp:taxon-name-part></tp:taxon-name></italic> sp. nov. may be present in additional suitable alkali-sink environments, primarily to the north, a hypothesis that our distribution model supports. Any additional habitat in this area is likely to be heavily restricted as this area has been mostly converted for agriculture or urban development (<xref ref-type="bibr" rid="B7">Dewitz and USGS 2021</xref>). In total, excluding areas that are permanently flooded or have been converted for agriculture, distribution models suggest ~ 134 km<sup>2</sup> of suitable habitat remains in this area. Of the central cluster localities, two, including the type locality (Fig. <xref ref-type="fig" rid="F15">15</xref>) (localities C1, the type locality, and C2), consist of relatively pristine habitat, dominated by native <italic><tp:taxon-name><tp:taxon-name-part taxon-name-part-type="genus" reg="Allenrolfea">Allenrolfea</tp:taxon-name-part><tp:taxon-name-part taxon-name-part-type="species" reg="occidentalis">occidentalis</tp:taxon-name-part></tp:taxon-name></italic> and small native herbs such as <italic><tp:taxon-name><tp:taxon-name-part taxon-name-part-type="genus" reg="Suaeda">Suaeda</tp:taxon-name-part><tp:taxon-name-part taxon-name-part-type="species" reg="nigra">nigra</tp:taxon-name-part></tp:taxon-name></italic>, <italic><tp:taxon-name><tp:taxon-name-part taxon-name-part-type="genus" reg="Frankenia">Frankenia</tp:taxon-name-part><tp:taxon-name-part taxon-name-part-type="species" reg="salina">salina</tp:taxon-name-part></tp:taxon-name></italic>, <italic>and <tp:taxon-name><tp:taxon-name-part taxon-name-part-type="genus" reg="Cressa">Cressa</tp:taxon-name-part><tp:taxon-name-part taxon-name-part-type="species" reg="truxillensis">truxillensis</tp:taxon-name-part></tp:taxon-name></italic>. The dominant grass is <italic><tp:taxon-name><tp:taxon-name-part taxon-name-part-type="genus" reg="Distichlis">Distichlis</tp:taxon-name-part><tp:taxon-name-part taxon-name-part-type="species" reg="spicata">spicata</tp:taxon-name-part></tp:taxon-name></italic>, with occasional patches of other grasses of uncertain origin or identity; however, much of the ground remains as bare soil.</p><fig id="F15" position="float" orientation="portrait"><object-id xmlns:xlink="http://www.w3.org/1999/xlink" content-type="doi" xlink:type="simple">10.3897/zookeys.1185.103574.figure15</object-id><object-id xmlns:xlink="http://www.w3.org/1999/xlink" content-type="arpha" xlink:type="simple">AB95AE67-49AC-5D51-9161-DD794D06B1A0</object-id><label>Figure 15.</label><caption><p>Habitat of <italic><tp:taxon-name><tp:taxon-name-part taxon-name-part-type="genus" reg="Paruroctonus">Paruroctonus</tp:taxon-name-part><tp:taxon-name-part taxon-name-part-type="species" reg="tulare">tulare</tp:taxon-name-part></tp:taxon-name></italic> sp. nov. Locality codes correspond to those in Table <xref ref-type="table" rid="T1">1</xref>. Photographs of C1–5 taken in August 2021, N1 taken in May 2021, SE1 taken in May 2022.</p></caption><graphic xmlns:xlink="http://www.w3.org/1999/xlink" xlink:href="zookeys-1185-199_article-103574__-g015.jpg" position="float" orientation="portrait" xlink:type="simple" id="oo_944625.jpg"><uri content-type="original_file" xlink:type="simple">https://binary.pensoft.net/fig/944625</uri></graphic></fig><p>The central locality C8 is also relatively pristine with mostly native plants including a limited number of <italic><tp:taxon-name><tp:taxon-name-part taxon-name-part-type="genus" reg="Allenrolfea">A.</tp:taxon-name-part><tp:taxon-name-part taxon-name-part-type="species" reg="occidentalis">occidentalis</tp:taxon-name-part></tp:taxon-name></italic> surrounded by <italic><tp:taxon-name><tp:taxon-name-part taxon-name-part-type="genus" reg="Suaeda">S.</tp:taxon-name-part><tp:taxon-name-part taxon-name-part-type="species" reg="nigra">nigra</tp:taxon-name-part></tp:taxon-name></italic>, <italic><tp:taxon-name><tp:taxon-name-part taxon-name-part-type="genus" reg="Isocoma">Isocoma</tp:taxon-name-part><tp:taxon-name-part taxon-name-part-type="species" reg="acradenia">acradenia</tp:taxon-name-part></tp:taxon-name></italic>, <italic><tp:taxon-name><tp:taxon-name-part taxon-name-part-type="genus" reg="Atriplex">Atriplex</tp:taxon-name-part><tp:taxon-name-part taxon-name-part-type="species" reg="lentiformis">lentiformis</tp:taxon-name-part></tp:taxon-name></italic>, and sparse small grasses of uncertain origin or identity. One individual of <italic><tp:taxon-name><tp:taxon-name-part taxon-name-part-type="genus" reg="Paruroctonus">P.</tp:taxon-name-part><tp:taxon-name-part taxon-name-part-type="species" reg="tulare">tulare</tp:taxon-name-part></tp:taxon-name></italic> sp. nov. was posted by Galen Freed-Wilhelm on iNaturalist in March of 2022 within the confines of Kern National Wildlife refuge (C9) in what appears to be fairly high-quality habitat, although it is limited in scope by the water bodies on either side. An additional locality (C7) is dominated by <italic><tp:taxon-name><tp:taxon-name-part taxon-name-part-type="genus" reg="Allenrolfea">A.</tp:taxon-name-part><tp:taxon-name-part taxon-name-part-type="species" reg="occidentalis">occidentalis</tp:taxon-name-part></tp:taxon-name></italic> with patches of short grass of uncertain identity or origin; however, the aforementioned native herbs and <italic><tp:taxon-name><tp:taxon-name-part taxon-name-part-type="genus" reg="Distichlis">D.</tp:taxon-name-part><tp:taxon-name-part taxon-name-part-type="species" reg="spicata">spicata</tp:taxon-name-part></tp:taxon-name></italic> are absent. Three additional localities (C3, C5, C6) are more disturbed: C3, just south of localities C1 and C2, has seen significant damage from cattle overgrazing; native herbs and <italic><tp:taxon-name><tp:taxon-name-part taxon-name-part-type="genus" reg="Distichlis">D.</tp:taxon-name-part><tp:taxon-name-part taxon-name-part-type="species" reg="spicata">spicata</tp:taxon-name-part></tp:taxon-name></italic> are absent and <italic><tp:taxon-name><tp:taxon-name-part taxon-name-part-type="genus" reg="Allenrolfea">A.</tp:taxon-name-part><tp:taxon-name-part taxon-name-part-type="species" reg="occidentalis">occidentalis</tp:taxon-name-part></tp:taxon-name></italic> is somewhat reduced in density. Introduced and ecologically detrimental <italic><tp:taxon-name><tp:taxon-name-part taxon-name-part-type="genus" reg="Tamarix">Tamarix</tp:taxon-name-part></tp:taxon-name></italic> sp. are present in large numbers (<xref ref-type="bibr" rid="B19">Hamada et al. 2007</xref>). Locality C5 is heavily dominated by tall, presumably introduced grass species and the invasive and ecologically detrimental plant <italic><tp:taxon-name><tp:taxon-name-part taxon-name-part-type="genus" reg="Salsola">Salsola</tp:taxon-name-part><tp:taxon-name-part taxon-name-part-type="species" reg="tragus">tragus</tp:taxon-name-part></tp:taxon-name></italic> (<xref ref-type="bibr" rid="B50">Smith 2005</xref>). Locality C6 is immediately adjacent to riparian/wetland habitat and is relatively less damaged than C3 and C5, but <italic><tp:taxon-name><tp:taxon-name-part taxon-name-part-type="genus" reg="Allenrolfea">A.</tp:taxon-name-part><tp:taxon-name-part taxon-name-part-type="species" reg="occidentalis">occidentalis</tp:taxon-name-part></tp:taxon-name></italic> and the aforementioned native herbs are still not present, instead replaced by large <italic><tp:taxon-name><tp:taxon-name-part taxon-name-part-type="genus" reg="Isocoma">I.</tp:taxon-name-part><tp:taxon-name-part taxon-name-part-type="species" reg="acradenia">acradenia</tp:taxon-name-part></tp:taxon-name></italic> and <italic><tp:taxon-name><tp:taxon-name-part taxon-name-part-type="genus" reg="Atriplex">Atriplex</tp:taxon-name-part><tp:taxon-name-part taxon-name-part-type="species" reg="polycarpa">polycarpa</tp:taxon-name-part></tp:taxon-name></italic> shrubs and grasses of uncertain origin. Non-native <italic><tp:taxon-name><tp:taxon-name-part taxon-name-part-type="genus" reg="Tamarix">Tamarix</tp:taxon-name-part></tp:taxon-name></italic> sp. are present, especially in the adjacent riparian area. The final locality (C4) is distinctly different from the others: it appears to be a transition from alkali-sink to scrubland, dominated by <italic><tp:taxon-name><tp:taxon-name-part taxon-name-part-type="genus" reg="Atriplex">Atriplex</tp:taxon-name-part><tp:taxon-name-part taxon-name-part-type="species" reg="spinifera">spinifera</tp:taxon-name-part></tp:taxon-name></italic>, <italic><tp:taxon-name><tp:taxon-name-part taxon-name-part-type="genus" reg="Atriplex">A.</tp:taxon-name-part><tp:taxon-name-part taxon-name-part-type="species" reg="polycarpa">polycarpa</tp:taxon-name-part></tp:taxon-name></italic>, and <italic><tp:taxon-name><tp:taxon-name-part taxon-name-part-type="genus" reg="Suaeda">S.</tp:taxon-name-part><tp:taxon-name-part taxon-name-part-type="species" reg="nigra">nigra</tp:taxon-name-part></tp:taxon-name></italic>, with <italic><tp:taxon-name><tp:taxon-name-part taxon-name-part-type="genus" reg="Allenrolfea">A.</tp:taxon-name-part><tp:taxon-name-part taxon-name-part-type="species" reg="occidentalis">occidentalis</tp:taxon-name-part></tp:taxon-name></italic> entirely absent. Unlike any of the aforementioned localities, the dominant <italic><tp:taxon-name><tp:taxon-name-part taxon-name-part-type="genus" reg="Paruroctonus">Paruroctonus</tp:taxon-name-part></tp:taxon-name></italic> is <italic><tp:taxon-name><tp:taxon-name-part taxon-name-part-type="genus" reg="Paruroctonus">P.</tp:taxon-name-part><tp:taxon-name-part taxon-name-part-type="species" reg="variabilis">variabilis</tp:taxon-name-part></tp:taxon-name></italic>, which was found with fairly high frequency. Only a single <italic><tp:taxon-name><tp:taxon-name-part taxon-name-part-type="genus" reg="Paruroctonus">P.</tp:taxon-name-part><tp:taxon-name-part taxon-name-part-type="species" reg="tulare">tulare</tp:taxon-name-part></tp:taxon-name></italic> sp. nov. could be found and was within a few meters of an individual of <italic><tp:taxon-name><tp:taxon-name-part taxon-name-part-type="genus" reg="Paruroctonus">P.</tp:taxon-name-part><tp:taxon-name-part taxon-name-part-type="species" reg="variabilis">variabilis</tp:taxon-name-part></tp:taxon-name></italic>. Other scorpion species recorded in sympatry with <italic><tp:taxon-name><tp:taxon-name-part taxon-name-part-type="genus" reg="Paruroctonus">P.</tp:taxon-name-part><tp:taxon-name-part taxon-name-part-type="species" reg="tulare">tulare</tp:taxon-name-part></tp:taxon-name></italic> sp. nov. in this region were: <italic><tp:taxon-name><tp:taxon-name-part taxon-name-part-type="genus" reg="Hadrurus">Hadrurus</tp:taxon-name-part><tp:taxon-name-part taxon-name-part-type="species" reg="obscurus">obscurus</tp:taxon-name-part></tp:taxon-name></italic> at locality C4 (recorded on iNaturalist), <italic><tp:taxon-name><tp:taxon-name-part taxon-name-part-type="genus" reg="Serradigitus">Serradigitus</tp:taxon-name-part></tp:taxon-name></italic> sp. at C3 and C7, and <italic><tp:taxon-name><tp:taxon-name-part taxon-name-part-type="genus" reg="Paravaejovis">Paravaejovis</tp:taxon-name-part></tp:taxon-name></italic> sp. at C1, C3, C4, and C7.</p><p>In our sampling of the central localities by UV light on August 9, 2021, <italic><tp:taxon-name><tp:taxon-name-part taxon-name-part-type="genus" reg="Paruroctonus">P.</tp:taxon-name-part><tp:taxon-name-part taxon-name-part-type="species" reg="tulare">tulare</tp:taxon-name-part></tp:taxon-name></italic> sp. nov. was found to be very abundant at localities C1 and C2, less common at locality C6, uncommon at localities C3, C5, and C7, and very tough to find at locality C4. In additional sampling by UV light on April 4, 2022, <italic><tp:taxon-name><tp:taxon-name-part taxon-name-part-type="genus" reg="Paruroctonus">P.</tp:taxon-name-part><tp:taxon-name-part taxon-name-part-type="species" reg="tulare">tulare</tp:taxon-name-part></tp:taxon-name></italic> sp. nov. was fairly common at locality C8. While it is not possible to make high-confidence conclusions about population size and absence with only a single night of sampling at each locality, it appears that <italic><tp:taxon-name><tp:taxon-name-part taxon-name-part-type="genus" reg="Paruroctonus">P.</tp:taxon-name-part><tp:taxon-name-part taxon-name-part-type="species" reg="tulare">tulare</tp:taxon-name-part></tp:taxon-name></italic> sp. nov. is able to achieve a high population density in high-quality habitat. There appears to be a correlation between the population density of <italic><tp:taxon-name><tp:taxon-name-part taxon-name-part-type="genus" reg="Paruroctonus">P.</tp:taxon-name-part><tp:taxon-name-part taxon-name-part-type="species" reg="tulare">tulare</tp:taxon-name-part></tp:taxon-name></italic> sp. nov. and habitat purity in areas where it is the dominant <italic><tp:taxon-name><tp:taxon-name-part taxon-name-part-type="genus" reg="Paruroctonus">Paruroctonus</tp:taxon-name-part></tp:taxon-name></italic> species.</p><p><bold>Northern locality</bold>: The northern locality (N1) constitutes two small patches of land separated by a two-lane road. These two small patches have an approximate area of 1.9 and 1.6 hectares respectively and are entirely surrounded by agricultural development. While this locality is heavily disturbed and is littered with concrete and other discarded debris, <italic><tp:taxon-name><tp:taxon-name-part taxon-name-part-type="genus" reg="Paruroctonus">P.</tp:taxon-name-part><tp:taxon-name-part taxon-name-part-type="species" reg="tulare">tulare</tp:taxon-name-part></tp:taxon-name></italic> sp. nov. continues to persist.</p><p>It is difficult to know the original habitat of northern locality N1 due to the extensive agricultural development and land disturbance in the area. Common plant species consist of introduced generalist species (<italic><tp:taxon-name><tp:taxon-name-part taxon-name-part-type="genus" reg="Salsola">Salsola</tp:taxon-name-part><tp:taxon-name-part taxon-name-part-type="species" reg="tragus">tragus</tp:taxon-name-part></tp:taxon-name></italic>, <italic><tp:taxon-name><tp:taxon-name-part taxon-name-part-type="genus" reg="Malva">Malva</tp:taxon-name-part></tp:taxon-name></italic> sp., <italic><tp:taxon-name><tp:taxon-name-part taxon-name-part-type="genus" reg="Latuca">Latuca</tp:taxon-name-part><tp:taxon-name-part taxon-name-part-type="species" reg="serriola">serriola</tp:taxon-name-part></tp:taxon-name></italic>, and various introduced grasses and mustards), native alkaline specialist species (<italic><tp:taxon-name><tp:taxon-name-part taxon-name-part-type="genus" reg="Suaeda">Suaeda</tp:taxon-name-part><tp:taxon-name-part taxon-name-part-type="species" reg="nigra">nigra</tp:taxon-name-part></tp:taxon-name></italic>, <italic><tp:taxon-name><tp:taxon-name-part taxon-name-part-type="genus" reg="Distichlis">Distichlis</tp:taxon-name-part><tp:taxon-name-part taxon-name-part-type="species" reg="spicata">spicata</tp:taxon-name-part></tp:taxon-name></italic>, <italic><tp:taxon-name><tp:taxon-name-part taxon-name-part-type="genus" reg="Atriplex">Atriplex</tp:taxon-name-part><tp:taxon-name-part taxon-name-part-type="species" reg="lentiformis">lentiformis</tp:taxon-name-part></tp:taxon-name></italic>, and <italic><tp:taxon-name><tp:taxon-name-part taxon-name-part-type="genus" reg="Frankenia">Frankenia</tp:taxon-name-part><tp:taxon-name-part taxon-name-part-type="species" reg="salina">salina</tp:taxon-name-part></tp:taxon-name></italic>), and a few miscellaneous species (native <italic><tp:taxon-name><tp:taxon-name-part taxon-name-part-type="genus" reg="Helianthus">Helianthus</tp:taxon-name-part><tp:taxon-name-part taxon-name-part-type="species" reg="annuus">annuus</tp:taxon-name-part></tp:taxon-name></italic>, <italic><tp:taxon-name><tp:taxon-name-part taxon-name-part-type="genus" reg="Asclepias">Asclepias</tp:taxon-name-part><tp:taxon-name-part taxon-name-part-type="species" reg="fascicularis">fascicularis</tp:taxon-name-part></tp:taxon-name></italic>, and <italic><tp:taxon-name><tp:taxon-name-part taxon-name-part-type="genus" reg="Heliotropium">Heliotropium</tp:taxon-name-part><tp:taxon-name-part taxon-name-part-type="species" reg="curassavicum">curassavicum</tp:taxon-name-part></tp:taxon-name></italic>; non-native <italic><tp:taxon-name><tp:taxon-name-part taxon-name-part-type="genus" reg="Arundo">Arundo</tp:taxon-name-part><tp:taxon-name-part taxon-name-part-type="species" reg="donax">donax</tp:taxon-name-part></tp:taxon-name></italic>). A largely alkali-sink specialist species, <italic><tp:taxon-name><tp:taxon-name-part taxon-name-part-type="genus" reg="Suaeda">Suaeda</tp:taxon-name-part><tp:taxon-name-part taxon-name-part-type="species" reg="nigra">nigra</tp:taxon-name-part></tp:taxon-name></italic>, dominates the area, especially during summer months. This combination of plants and especially the presence of <italic><tp:taxon-name><tp:taxon-name-part taxon-name-part-type="genus" reg="Suaeda">S.</tp:taxon-name-part><tp:taxon-name-part taxon-name-part-type="species" reg="nigra">nigra</tp:taxon-name-part></tp:taxon-name></italic>, <italic><tp:taxon-name><tp:taxon-name-part taxon-name-part-type="genus" reg="Distichlis">D.</tp:taxon-name-part><tp:taxon-name-part taxon-name-part-type="species" reg="spicata">spicata</tp:taxon-name-part></tp:taxon-name></italic>, and <italic><tp:taxon-name><tp:taxon-name-part taxon-name-part-type="genus" reg="Frankenia">F.</tp:taxon-name-part><tp:taxon-name-part taxon-name-part-type="species" reg="salina">salina</tp:taxon-name-part></tp:taxon-name></italic>, all of which were also found at the type locality, suggests that the original habitat at the northern locality likely was also an alkali-sink. The clay-rich soil with a pH of 8.2 further backs this up (<xref ref-type="bibr" rid="B45">Poggio et al. 2021</xref>). Notably, <italic><tp:taxon-name><tp:taxon-name-part taxon-name-part-type="genus" reg="Allenrolfea">Allenrolfea</tp:taxon-name-part><tp:taxon-name-part taxon-name-part-type="species" reg="occidentalis">occidentalis</tp:taxon-name-part></tp:taxon-name></italic> was not found at N1, even though it was the dominant plant species in several of the central as well as the southeastern and southwestern localities. This, however, can be explained by the frequent habitat clearing in portions of the northern locality, effectively preventing the growth of larger perennial plants.</p><p>At N1, the authors found <italic><tp:taxon-name><tp:taxon-name-part taxon-name-part-type="genus" reg="Paruroctonus">P.</tp:taxon-name-part><tp:taxon-name-part taxon-name-part-type="species" reg="tulare">tulare</tp:taxon-name-part></tp:taxon-name></italic> sp. nov. underneath slabs of concrete (March, April, May) or found them by UV light at night (May, July). Each of the seven surveys conducted by the authors, Brian Hinds, and Noah Morales at N1 from March to May involving flipping and/or backlighting detected only 0–4 individuals. Searching by UV light during this period proved especially ineffective, as in three attempts only a single adult female was found. However, fifteen individuals were found in a single UV light survey in July 2021, including the only adult males found at N1. This suggests that the surface activity of this species in the heavily disturbed northern locality may be very sporadic. If that is the case, possible explanations include escaping habitat clearing that takes place in spring or avoiding flooding during the rainy season. The highly unusual state of N1 makes it difficult to make any conclusions about the activity at other localities based on the activity at N1 and vice versa. However, frequent habitat clearance at N1 likely causes heavy stress to the habitat and likely is causing the population there to be in decline.</p><p>No scorpion species have been found in sympatry with <italic><tp:taxon-name><tp:taxon-name-part taxon-name-part-type="genus" reg="Paruroctonus">Paruroctonus</tp:taxon-name-part><tp:taxon-name-part taxon-name-part-type="species" reg="tulare">tulare</tp:taxon-name-part></tp:taxon-name></italic> sp. nov. at N1. The geographically closest <italic><tp:taxon-name><tp:taxon-name-part taxon-name-part-type="genus" reg="Paruroctonus">Paruroctonus</tp:taxon-name-part></tp:taxon-name></italic> species is <italic><tp:taxon-name><tp:taxon-name-part taxon-name-part-type="genus" reg="Paruroctonus">Paruroctonus</tp:taxon-name-part><tp:taxon-name-part taxon-name-part-type="species" reg="variabilis">variabilis</tp:taxon-name-part></tp:taxon-name></italic> (the nearest record is near Mendota Wildlife Area at a distance of ~ 14 km). On a night when <italic><tp:taxon-name><tp:taxon-name-part taxon-name-part-type="genus" reg="Paruroctonus">P.</tp:taxon-name-part><tp:taxon-name-part taxon-name-part-type="species" reg="tulare">tulare</tp:taxon-name-part></tp:taxon-name></italic> sp. nov. was successfully found at N1, surveys of eight other small patches of habitat within 20 km of the north plot failed to locate scorpions of any species. The habitat conditions at these localities ranged from heavily disturbed to similar or slightly better than N1 where <italic><tp:taxon-name><tp:taxon-name-part taxon-name-part-type="genus" reg="Paruroctonus">P.</tp:taxon-name-part><tp:taxon-name-part taxon-name-part-type="species" reg="tulare">tulare</tp:taxon-name-part></tp:taxon-name></italic> sp. nov. has been confirmed. As <italic><tp:taxon-name><tp:taxon-name-part taxon-name-part-type="genus" reg="Paruroctonus">P.</tp:taxon-name-part><tp:taxon-name-part taxon-name-part-type="species" reg="tulare">tulare</tp:taxon-name-part></tp:taxon-name></italic> sp. nov. can be very unreliable to find at N1, a lack of specimens found while surveying does not necessarily imply that they are absent at all of these aforementioned locations, and we urge additional surveying to locate possible alternate localities.</p><p><bold>Southeastern and southwestern localities</bold>: The southeastern and southwestern localities represent independent populations. The southeastern (SE1), is a small area of alkali-sink habitat adjacent to a more extensive wetland region at the southern shoreline of the historical Kern Lake. Individuals of <italic><tp:taxon-name><tp:taxon-name-part taxon-name-part-type="genus" reg="Paruroctonus">P.</tp:taxon-name-part><tp:taxon-name-part taxon-name-part-type="species" reg="tulare">tulare</tp:taxon-name-part></tp:taxon-name></italic> sp. nov. were concentrated in approximately one hectare of habitat but a small number were found within the same plot of land to the northwest. The alkali-sink plant community in this area appears to be somewhat intact, including patches of <italic><tp:taxon-name><tp:taxon-name-part taxon-name-part-type="genus" reg="Allenrolfea">A.</tp:taxon-name-part><tp:taxon-name-part taxon-name-part-type="species" reg="occidentalis">occidentalis</tp:taxon-name-part></tp:taxon-name></italic> and <italic><tp:taxon-name><tp:taxon-name-part taxon-name-part-type="genus" reg="Suaeda">S.</tp:taxon-name-part><tp:taxon-name-part taxon-name-part-type="species" reg="nigra">nigra</tp:taxon-name-part></tp:taxon-name></italic> surrounded by <italic><tp:taxon-name><tp:taxon-name-part taxon-name-part-type="genus" reg="Atriplex">A.</tp:taxon-name-part><tp:taxon-name-part taxon-name-part-type="species" reg="lentiformis">lentiformis</tp:taxon-name-part></tp:taxon-name></italic>, <tp:taxon-name><tp:taxon-name-part taxon-name-part-type="genus" reg="Atriplex">A.</tp:taxon-name-part><tp:taxon-name-part taxon-name-part-type="uncertainty-rank">cf.</tp:taxon-name-part><tp:taxon-name-part taxon-name-part-type="species" reg="polycarpa">polycarpa</tp:taxon-name-part></tp:taxon-name>, <italic><tp:taxon-name><tp:taxon-name-part taxon-name-part-type="genus" reg="Isocoma">I.</tp:taxon-name-part><tp:taxon-name-part taxon-name-part-type="species" reg="acradenia">acradenia</tp:taxon-name-part></tp:taxon-name></italic>, and sparse small grasses of uncertain identity or origin. The southwestern locality (SW1) is located approximately 19 km to the northwest, and is a small isolated patch of alkali-sink habitat near what was historically the southern shore of Buena Vista Lake. Members of an alkali-sink plant community such as <italic><tp:taxon-name><tp:taxon-name-part taxon-name-part-type="genus" reg="Suaeda">S.</tp:taxon-name-part><tp:taxon-name-part taxon-name-part-type="species" reg="nigra">nigra</tp:taxon-name-part></tp:taxon-name></italic> and <tp:taxon-name><tp:taxon-name-part taxon-name-part-type="genus" reg="Atriplex">A.</tp:taxon-name-part><tp:taxon-name-part taxon-name-part-type="uncertainty-rank">cf.</tp:taxon-name-part><tp:taxon-name-part taxon-name-part-type="species" reg="polycarpa">polycarpa</tp:taxon-name-part></tp:taxon-name> are present in high densities.</p><p>In our sampling of SE1 by UV light on April 5, 2022, <italic><tp:taxon-name><tp:taxon-name-part taxon-name-part-type="genus" reg="Paruroctonus">P.</tp:taxon-name-part><tp:taxon-name-part taxon-name-part-type="species" reg="tulare">tulare</tp:taxon-name-part></tp:taxon-name></italic> sp. nov. was found to be fairly abundant; adult females and juveniles were numerous but only a single adult male was found. In our sampling of SE1 by UV light on September 17, 2022, <italic><tp:taxon-name><tp:taxon-name-part taxon-name-part-type="genus" reg="Paruroctonus">P.</tp:taxon-name-part><tp:taxon-name-part taxon-name-part-type="species" reg="tulare">tulare</tp:taxon-name-part></tp:taxon-name></italic> sp. nov. was found to be fairly common; adult males were numerous and a few juveniles were found but only a single adult female was observed. In our sampling of SW1 by UV light on September 17, 2022, <italic><tp:taxon-name><tp:taxon-name-part taxon-name-part-type="genus" reg="Paruroctonus">P.</tp:taxon-name-part><tp:taxon-name-part taxon-name-part-type="species" reg="tulare">tulare</tp:taxon-name-part></tp:taxon-name></italic> sp. nov. was found to be abundant; adult males were very numerous and many juveniles and adult females were observed. We recorded <italic><tp:taxon-name><tp:taxon-name-part taxon-name-part-type="genus" reg="Paravaejovis">Paravaejovis</tp:taxon-name-part></tp:taxon-name></italic> sp. at SW1; no other scorpion species were observed at either locality within the southern range.</p><p><bold>Absence.</bold> Surveys at two additional locations, both approximately halfway between the northern and central ranges of <italic><tp:taxon-name><tp:taxon-name-part taxon-name-part-type="genus" reg="Paruroctonus">P.</tp:taxon-name-part><tp:taxon-name-part taxon-name-part-type="species" reg="tulare">tulare</tp:taxon-name-part></tp:taxon-name></italic> sp. nov., unsuccessful. No scorpions were found at the first: an open tamarisk woodland and grassland area north of Huron (<named-content xmlns:xlink="http://www.w3.org/1999/xlink" content-type="dwc:verbatimCoordinates" xlink:type="simple"><named-content content-type="geo-json" specific-use="{&#34;type&#34;:&#34;Point&#34;,&#34;coordinates&#34;:[-120.102800,36.244300]}" id="NCID0EGODI" xlink:type="simple">36.2443, -120.1028</named-content></named-content>). The habitat at this spot is different from the habitat at any locality where <italic><tp:taxon-name><tp:taxon-name-part taxon-name-part-type="genus" reg="Paruroctonus">P.</tp:taxon-name-part><tp:taxon-name-part taxon-name-part-type="species" reg="tulare">tulare</tp:taxon-name-part></tp:taxon-name></italic> sp. nov. has been recorded and does not resemble an alkali-sink, so the absence of <italic><tp:taxon-name><tp:taxon-name-part taxon-name-part-type="genus" reg="Paruroctonus">P.</tp:taxon-name-part><tp:taxon-name-part taxon-name-part-type="species" reg="tulare">tulare</tp:taxon-name-part></tp:taxon-name></italic> sp. nov. is expected.</p><p>The second is an area of alkali-sink habitat near Lemoore (<named-content xmlns:xlink="http://www.w3.org/1999/xlink" content-type="dwc:verbatimCoordinates" xlink:type="simple"><named-content content-type="geo-json" specific-use="{&#34;type&#34;:&#34;Point&#34;,&#34;coordinates&#34;:[-119.811200,36.243000]}" id="NCID0EGPDI" xlink:type="simple">36.2430,-119.8112</named-content></named-content>) largely dominated by <italic><tp:taxon-name><tp:taxon-name-part taxon-name-part-type="genus" reg="Allenrolfea">Allenrolfea</tp:taxon-name-part><tp:taxon-name-part taxon-name-part-type="species" reg="occidentalis">occidentalis</tp:taxon-name-part></tp:taxon-name></italic> and surrounded by drier habitat dominated by grasses of uncertain identity or origin. Although this habitat closely resembles the type locality of <italic><tp:taxon-name><tp:taxon-name-part taxon-name-part-type="genus" reg="Paruroctonus">P.</tp:taxon-name-part><tp:taxon-name-part taxon-name-part-type="species" reg="tulare">tulare</tp:taxon-name-part></tp:taxon-name></italic> sp. nov., none were found. <italic><tp:taxon-name><tp:taxon-name-part taxon-name-part-type="genus" reg="Paruroctonus">Paruroctonus</tp:taxon-name-part><tp:taxon-name-part taxon-name-part-type="species" reg="variabilis">variabilis</tp:taxon-name-part></tp:taxon-name></italic>, however, was found to be abundant in the grassland habitat and somewhat common in the alkali-sink habitat. It is unclear why <italic><tp:taxon-name><tp:taxon-name-part taxon-name-part-type="genus" reg="Paruroctonus">P.</tp:taxon-name-part><tp:taxon-name-part taxon-name-part-type="species" reg="tulare">tulare</tp:taxon-name-part></tp:taxon-name></italic> sp. nov. was not found during our survey of this area.</p><p><bold>Behavior</bold> (Fig. <xref ref-type="fig" rid="F16">16</xref>). <italic><tp:taxon-name><tp:taxon-name-part taxon-name-part-type="genus" reg="Paruroctonus">P.</tp:taxon-name-part><tp:taxon-name-part taxon-name-part-type="species" reg="tulare">tulare</tp:taxon-name-part></tp:taxon-name></italic> sp. nov. has been observed feeding on various small invertebrate species in the wild including solifuges (<italic><tp:taxon-name><tp:taxon-name-part taxon-name-part-type="genus" reg="Eremobates">Eremobates</tp:taxon-name-part></tp:taxon-name></italic> sp.), beetles (<italic><tp:taxon-name><tp:taxon-name-part taxon-name-part-type="genus" reg="Triorophus">Triorophus</tp:taxon-name-part></tp:taxon-name></italic> sp.), and cockroaches (<italic><tp:taxon-name><tp:taxon-name-part taxon-name-part-type="genus" reg="Arenivaga">Arenivaga</tp:taxon-name-part></tp:taxon-name></italic> sp.). This implies that they are generalist predators, as is the case in other <tp:taxon-name><tp:taxon-name-part taxon-name-part-type="subfamily">Smeringurinae</tp:taxon-name-part></tp:taxon-name> (<xref ref-type="bibr" rid="B46">Polis 1980</xref>). A single instance of predation on <italic><tp:taxon-name><tp:taxon-name-part taxon-name-part-type="genus" reg="Paruroctonus">P.</tp:taxon-name-part><tp:taxon-name-part taxon-name-part-type="species" reg="tulare">tulare</tp:taxon-name-part></tp:taxon-name></italic> sp. nov. by <italic><tp:taxon-name><tp:taxon-name-part taxon-name-part-type="genus" reg="Latrodectus">Latrodectus</tp:taxon-name-part><tp:taxon-name-part taxon-name-part-type="species" reg="hesperus">hesperus</tp:taxon-name-part></tp:taxon-name></italic> was observed.</p><fig id="F16" position="float" orientation="portrait"><object-id xmlns:xlink="http://www.w3.org/1999/xlink" content-type="doi" xlink:type="simple">10.3897/zookeys.1185.103574.figure16</object-id><object-id xmlns:xlink="http://www.w3.org/1999/xlink" content-type="arpha" xlink:type="simple">B69CCE41-7989-5901-BE28-49950F4CC9D0</object-id><label>Figure 16.</label><caption><p>In-situ images of <italic><tp:taxon-name><tp:taxon-name-part taxon-name-part-type="genus" reg="Paruroctonus">Paruroctonus</tp:taxon-name-part><tp:taxon-name-part taxon-name-part-type="species" reg="tulare">tulare</tp:taxon-name-part></tp:taxon-name></italic> sp. nov. of various life stages depicting behavior typical of the species: <bold>A</bold> juveniles perched on vegetation or <bold>B</bold> utilizing soil cracks for shelter <bold>C</bold> adult male wandering <bold>D</bold> adult female sheltering under vegetation. Images of intraspecific interactions involving <italic><tp:taxon-name><tp:taxon-name-part taxon-name-part-type="genus" reg="Paruroctonus">P.</tp:taxon-name-part><tp:taxon-name-part taxon-name-part-type="species" reg="tulare">tulare</tp:taxon-name-part></tp:taxon-name></italic> sp. nov. <bold>E</bold> predation by <italic><tp:taxon-name><tp:taxon-name-part taxon-name-part-type="genus" reg="Latrodectus">Latrodectus</tp:taxon-name-part><tp:taxon-name-part taxon-name-part-type="species" reg="hesperus">hesperus</tp:taxon-name-part></tp:taxon-name></italic><bold>F</bold> predation on <italic><tp:taxon-name><tp:taxon-name-part taxon-name-part-type="genus" reg="Triorophus">Triorophus</tp:taxon-name-part></tp:taxon-name></italic> sp.</p></caption><graphic xmlns:xlink="http://www.w3.org/1999/xlink" xlink:href="zookeys-1185-199_article-103574__-g016.jpg" position="float" orientation="portrait" xlink:type="simple" id="oo_944626.jpg"><uri content-type="original_file" xlink:type="simple">https://binary.pensoft.net/fig/944626</uri></graphic></fig><p>In early August (localities C1 and C2) and mid-September (localities SE1 and SW1) sampling, putative intraspecific niche partitioning was observed between juvenile (Fig. <xref ref-type="fig" rid="F17">17</xref>) and adult individuals. Juveniles, especially smaller individuals, were typically found several centimeters up on plants, typically facing downwards. They were found most frequently on <italic><tp:taxon-name><tp:taxon-name-part taxon-name-part-type="genus" reg="Suaeda">Suaeda</tp:taxon-name-part><tp:taxon-name-part taxon-name-part-type="species" reg="nigra">nigra</tp:taxon-name-part></tp:taxon-name></italic> and <italic><tp:taxon-name><tp:taxon-name-part taxon-name-part-type="genus" reg="Frankenia">Frankenia</tp:taxon-name-part><tp:taxon-name-part taxon-name-part-type="species" reg="salina">salina</tp:taxon-name-part></tp:taxon-name></italic>; however, individuals were occasionally found on <italic><tp:taxon-name><tp:taxon-name-part taxon-name-part-type="genus" reg="Allenrolfea">Allenrolfea</tp:taxon-name-part><tp:taxon-name-part taxon-name-part-type="species" reg="occidentalis">occidentalis</tp:taxon-name-part></tp:taxon-name></italic> and <italic><tp:taxon-name><tp:taxon-name-part taxon-name-part-type="genus" reg="Cressa">Cressa</tp:taxon-name-part><tp:taxon-name-part taxon-name-part-type="species" reg="truxillensis">truxillensis</tp:taxon-name-part></tp:taxon-name></italic>. In contrast, adults and late-instar juveniles at all localities were almost exclusively found directly on the surface of the soil, often adjacent to burrows or underneath <italic><tp:taxon-name><tp:taxon-name-part taxon-name-part-type="genus" reg="Allenrolfea">Allenrolfea</tp:taxon-name-part><tp:taxon-name-part taxon-name-part-type="species" reg="occidentalis">occidentalis</tp:taxon-name-part></tp:taxon-name></italic> or <italic><tp:taxon-name><tp:taxon-name-part taxon-name-part-type="genus" reg="Suaeda">Suaeda</tp:taxon-name-part><tp:taxon-name-part taxon-name-part-type="species" reg="nigra">nigra</tp:taxon-name-part></tp:taxon-name></italic> plants. In both cases, individuals appeared to be engaging in sit-and-wait predation, as several individuals were observed actively eating in both positions. This appears to be an important behavior for their survival, as in central localities where <italic><tp:taxon-name><tp:taxon-name-part taxon-name-part-type="genus" reg="Suaeda">S.</tp:taxon-name-part><tp:taxon-name-part taxon-name-part-type="species" reg="nigra">nigra</tp:taxon-name-part></tp:taxon-name></italic> and <italic><tp:taxon-name><tp:taxon-name-part taxon-name-part-type="genus" reg="Frankenia">F.</tp:taxon-name-part><tp:taxon-name-part taxon-name-part-type="species" reg="salina">salina</tp:taxon-name-part></tp:taxon-name></italic> were absent, the authors found few or no early-instar juveniles, even though they outnumbered adults in surface-activity at localities C1 and C2.</p><fig id="F17" position="float" orientation="portrait"><object-id xmlns:xlink="http://www.w3.org/1999/xlink" content-type="doi" xlink:type="simple">10.3897/zookeys.1185.103574.figure17</object-id><object-id xmlns:xlink="http://www.w3.org/1999/xlink" content-type="arpha" xlink:type="simple">B39D4E13-C755-56E8-B7F1-6EE85AAC8E2C</object-id><label>Figure 17.</label><caption><p>Immature individuals of <italic><tp:taxon-name><tp:taxon-name-part taxon-name-part-type="genus" reg="Paruroctonus">Paruroctonus</tp:taxon-name-part><tp:taxon-name-part taxon-name-part-type="species" reg="tulare">tulare</tp:taxon-name-part></tp:taxon-name></italic> sp. nov. from the <bold>A</bold> central localities and <bold>B, C</bold> southeastern/southwestern localities.</p></caption><graphic xmlns:xlink="http://www.w3.org/1999/xlink" xlink:href="zookeys-1185-199_article-103574__-g017.jpg" position="float" orientation="portrait" xlink:type="simple" id="oo_944627.jpg"><uri content-type="original_file" xlink:type="simple">https://binary.pensoft.net/fig/944627</uri></graphic></fig><p>In early April sampling (C8 and SE1), <italic><tp:taxon-name><tp:taxon-name-part taxon-name-part-type="genus" reg="Paruroctonus">P.</tp:taxon-name-part><tp:taxon-name-part taxon-name-part-type="species" reg="tulare">tulare</tp:taxon-name-part></tp:taxon-name></italic> sp. nov. were almost exclusively found in cracks in the soft clay soil with only a small number of individuals exposed on the surface of the soil and a single juvenile on a plant, possibly to avoid predation or exposure. It is unclear why certain individuals were active on the surface as none were observed actively feeding or in a typical predatory position. Similar patterns of activity were observed among females in early August and mid-September sampling (localities C1–7, SE1, SW1), suggesting that females are less prone to surface movement than males or that the activity period for females may be different than that for males.</p><p>Burrows of <italic><tp:taxon-name><tp:taxon-name-part taxon-name-part-type="genus" reg="Paruroctonus">P.</tp:taxon-name-part><tp:taxon-name-part taxon-name-part-type="species" reg="tulare">tulare</tp:taxon-name-part></tp:taxon-name></italic> sp. nov. were observed on multiple occasions (localities N1, C1, C2, C7, C8, SE1, and SW1). In each case, burrows were located in soft clay soil and typically in a small patch free of plants. In a few instances at the northern locality, burrows were associated with discarded concrete or tires. Natural cover objects for shelter such as rocks or logs are absent from known localities of <italic><tp:taxon-name><tp:taxon-name-part taxon-name-part-type="genus" reg="Paruroctonus">P.</tp:taxon-name-part><tp:taxon-name-part taxon-name-part-type="species" reg="tulare">tulare</tp:taxon-name-part></tp:taxon-name></italic> sp. nov. Therefore, we hypothesize that <italic><tp:taxon-name><tp:taxon-name-part taxon-name-part-type="genus" reg="Paruroctonus">P.</tp:taxon-name-part><tp:taxon-name-part taxon-name-part-type="species" reg="tulare">tulare</tp:taxon-name-part></tp:taxon-name></italic> sp. nov. have to create deep burrows in the soft clay soil or shelter deep in cracks in the clay for protection from the extreme daytime summer heat throughout their range. If this is the case, open soft clay soil free of vegetation is critical for their survival.</p><p><bold>Conservation</bold> (Figs <xref ref-type="fig" rid="F15">15</xref>, <xref ref-type="fig" rid="F18">18</xref>). <italic><tp:taxon-name><tp:taxon-name-part taxon-name-part-type="genus" reg="Paruroctonus">Paruroctonus</tp:taxon-name-part><tp:taxon-name-part taxon-name-part-type="species" reg="tulare">tulare</tp:taxon-name-part></tp:taxon-name></italic> sp. nov. experiences a wide variety of imminent threats to its survival including, but not limited to, habitat destruction due to agricultural development and urbanization, overuse of water and degradation of wetland areas, the presence of ecologically detrimental non-native species, and climate change. Likely the most significant threat to <italic><tp:taxon-name><tp:taxon-name-part taxon-name-part-type="genus" reg="Paruroctonus">P.</tp:taxon-name-part><tp:taxon-name-part taxon-name-part-type="species" reg="tulare">tulare</tp:taxon-name-part></tp:taxon-name></italic> sp. nov. has been land conversion for agriculture and urban development. While data on the original extent of alkali-sink habitat in the San Joaquin Valley is limited, wetland habitats and wetland-adjacent habitats (including alkali-sinks) in the San Joaquin Valley have declined by approximately 90% compared to pre-European levels (<xref ref-type="bibr" rid="B28">Kelly et al. 2005</xref>). Our distribution model indicates that suitable habitat for <tp:taxon-name><tp:taxon-name-part taxon-name-part-type="genus" reg="Paruroctonus">P.</tp:taxon-name-part><tp:taxon-name-part taxon-name-part-type="species" reg="tulare">tulare</tp:taxon-name-part></tp:taxon-name> sp. nov. historically encompassed ~ 2194 km<sup>2</sup>, but 85% of this area has been developed for agriculture or urbanism, resulting in only 336 km<sup>2</sup> of remaining suitable habitat (Fig. <xref ref-type="fig" rid="F18">18</xref>). The true extent of occupied habitat is likely substantially lower with the largest contiguous portion of suitable undeveloped habitat containing <italic><tp:taxon-name><tp:taxon-name-part taxon-name-part-type="genus" reg="Paruroctonus">P.</tp:taxon-name-part><tp:taxon-name-part taxon-name-part-type="species" reg="tulare">tulare</tp:taxon-name-part></tp:taxon-name></italic> sp. nov. occurrence records being only 134 km<sup>2</sup> in size, including areas that have been degraded by factors such as grazing. We estimate that the overall reduction in potential habitat for <italic><tp:taxon-name><tp:taxon-name-part taxon-name-part-type="genus" reg="Paruroctonus">P.</tp:taxon-name-part><tp:taxon-name-part taxon-name-part-type="species" reg="tulare">tulare</tp:taxon-name-part></tp:taxon-name></italic> sp. nov. is nearly 94% of the original suitable range.</p><fig id="F18" position="float" orientation="portrait"><object-id xmlns:xlink="http://www.w3.org/1999/xlink" content-type="doi" xlink:type="simple">10.3897/zookeys.1185.103574.figure18</object-id><object-id xmlns:xlink="http://www.w3.org/1999/xlink" content-type="arpha" xlink:type="simple">06BF1C18-E42F-5B6D-BC52-46975AFB3106</object-id><label>Figure 18.</label><caption><p><bold>A</bold> Predicted historic distribution of <italic><tp:taxon-name><tp:taxon-name-part taxon-name-part-type="genus" reg="Paruroctonus">Paruroctonus</tp:taxon-name-part><tp:taxon-name-part taxon-name-part-type="species" reg="tulare">tulare</tp:taxon-name-part></tp:taxon-name></italic> sp. nov. using Maximum Entropy distribution models overlaid on a land-usage map showing the conversion of the majority of the historic distribution of <italic><tp:taxon-name><tp:taxon-name-part taxon-name-part-type="genus" reg="Paruroctonus">P.</tp:taxon-name-part><tp:taxon-name-part taxon-name-part-type="species" reg="tulare">tulare</tp:taxon-name-part></tp:taxon-name></italic> sp. nov. to cropland and urban land <bold>B</bold> maximum entropy niche models indicating the hypothesized historic and current distribution of <italic><tp:taxon-name><tp:taxon-name-part taxon-name-part-type="genus" reg="Paruroctonus">P.</tp:taxon-name-part><tp:taxon-name-part taxon-name-part-type="species" reg="tulare">tulare</tp:taxon-name-part></tp:taxon-name></italic> sp. nov.</p></caption><graphic xmlns:xlink="http://www.w3.org/1999/xlink" xlink:href="zookeys-1185-199_article-103574__-g018.jpg" position="float" orientation="portrait" xlink:type="simple" id="oo_944628.jpg"><uri content-type="original_file" xlink:type="simple">https://binary.pensoft.net/fig/944628</uri></graphic></fig><p>Fortunately, conversion of new wetland/alkali-sink habitat has slowed since ~ 1980 (<xref ref-type="bibr" rid="B28">Kelly et al. 2005</xref>). In the coming decades, over 2,000 km<sup>2</sup> of once-farmed land are projected to be abandoned due to insufficient water resources, climate change, and other factors (<xref ref-type="bibr" rid="B53">Stewart et al. 2019</xref>). Much of this land can be restored to a more natural state, facilitating the recovery of many endangered species (<xref ref-type="bibr" rid="B53">Stewart et al. 2019</xref>). Large quantities of land with potential for restoration exist near to the central and southeastern/southwestern localities of <italic><tp:taxon-name><tp:taxon-name-part taxon-name-part-type="genus" reg="Paruroctonus">P.</tp:taxon-name-part><tp:taxon-name-part taxon-name-part-type="species" reg="tulare">tulare</tp:taxon-name-part></tp:taxon-name></italic> sp. nov. but have not yet been considered for restorative action as current efforts have largely focused on arid-adapted species (<xref ref-type="bibr" rid="B53">Stewart et al. 2019</xref>). We urge that some of this land be placed into conservation in order to restore the rare alkali-sink habitats of the San Joaquin Valley where <italic><tp:taxon-name><tp:taxon-name-part taxon-name-part-type="genus" reg="Paruroctonus">P.</tp:taxon-name-part><tp:taxon-name-part taxon-name-part-type="species" reg="tulare">tulare</tp:taxon-name-part></tp:taxon-name></italic> sp. nov. and several other endemic species can survive.</p><p>Of the 12 localities where <italic><tp:taxon-name><tp:taxon-name-part taxon-name-part-type="genus" reg="Paruroctonus">P.</tp:taxon-name-part><tp:taxon-name-part taxon-name-part-type="species" reg="tulare">tulare</tp:taxon-name-part></tp:taxon-name></italic> sp. nov. has been recorded, (nine in the central cluster, as well as the northern, southeastern, and southwestern localities), only five (C1, C2, C9, SE1, SW1) are relatively large in area and pristine, with mostly native plants and little to no damage from agriculture, dumping, or livestock. The northern locality (N1) is almost entirely destroyed by dumping and frequent plant removal, the central localities C3 and C5 are close to unsuitable due to a lack of native plants and an abundance of non-native plants respectively. In areas with the heaviest non-native plant cover or least native plant cover, <italic><tp:taxon-name><tp:taxon-name-part taxon-name-part-type="genus" reg="Paruroctonus">P.</tp:taxon-name-part><tp:taxon-name-part taxon-name-part-type="species" reg="tulare">tulare</tp:taxon-name-part></tp:taxon-name></italic> sp. nov. was not observed.</p><p>We hypothesize that invasive European grasses negatively impact <italic><tp:taxon-name><tp:taxon-name-part taxon-name-part-type="genus" reg="Paruroctonus">P.</tp:taxon-name-part><tp:taxon-name-part taxon-name-part-type="species" reg="tulare">tulare</tp:taxon-name-part></tp:taxon-name></italic> sp. nov. in a number of ways: <italic><tp:taxon-name><tp:taxon-name-part taxon-name-part-type="genus" reg="Paruroctonus">P.</tp:taxon-name-part><tp:taxon-name-part taxon-name-part-type="species" reg="tulare">tulare</tp:taxon-name-part></tp:taxon-name></italic> sp. nov. juveniles appear to rely on small forbs while hunting for food. As these plants are replaced by dense and flimsy grasses, juveniles cannot use them effectively. <italic><tp:taxon-name><tp:taxon-name-part taxon-name-part-type="genus" reg="Paruroctonus">Paruroctonus</tp:taxon-name-part><tp:taxon-name-part taxon-name-part-type="species" reg="tulare">tulare</tp:taxon-name-part></tp:taxon-name></italic> sp. nov. appears to rely on creating burrows or sheltering in clay cracks to escape the daytime heat. Non-native grasses produce long, shallow roots early in the growing season (<xref ref-type="bibr" rid="B44">Phillips et al. 2019</xref>), which are likely to impede the burrowing ability of <italic><tp:taxon-name><tp:taxon-name-part taxon-name-part-type="genus" reg="Paruroctonus">P.</tp:taxon-name-part><tp:taxon-name-part taxon-name-part-type="species" reg="tulare">tulare</tp:taxon-name-part></tp:taxon-name></italic> sp. nov. during the warmer months. Thick non-native grasses are likely to impede the locomotion and sensory abilities of <italic><tp:taxon-name><tp:taxon-name-part taxon-name-part-type="genus" reg="Paruroctonus">P.</tp:taxon-name-part><tp:taxon-name-part taxon-name-part-type="species" reg="tulare">tulare</tp:taxon-name-part></tp:taxon-name></italic> sp. nov., causing difficulty in hunting for prey and searching for mates.</p><p>Livestock grazing may also threaten the survival of <italic><tp:taxon-name><tp:taxon-name-part taxon-name-part-type="genus" reg="Paruroctonus">P.</tp:taxon-name-part><tp:taxon-name-part taxon-name-part-type="species" reg="tulare">tulare</tp:taxon-name-part></tp:taxon-name></italic> sp. nov. Cattle grazing has been found to have effects on native desert species (<xref ref-type="bibr" rid="B8">Dobkin et al. 1998</xref>; <xref ref-type="bibr" rid="B34">Marty 2005</xref>; <xref ref-type="bibr" rid="B16">Germano et al. 2012</xref>). In some cases in California’s Central Valley, livestock grazing has been determined to have a beneficial effect on certain native animal species, mostly by reducing dominant non-native grasses and therefore increasing vernal pool water retention, reducing fire risk, and improving animal locomotion (<xref ref-type="bibr" rid="B34">Marty 2005</xref>; <xref ref-type="bibr" rid="B16">Germano et al. 2012</xref>). However, in areas where non-native grasses are not dominant, cattle grazing has been shown to facilitate the establishment and spread of non-native grasses, have a disproportionate negative impact on native perennial forb species, and generally decrease biodiversity, especially in arid areas (<xref ref-type="bibr" rid="B8">Dobkin et al. 1998</xref>; <xref ref-type="bibr" rid="B29">Kimball and Schiffman 2003</xref>; <xref ref-type="bibr" rid="B20">Hayes and Holl 2003</xref>; <xref ref-type="bibr" rid="B16">Germano et al. 2012</xref>). We hypothesize that a decline in native herbs such as <italic><tp:taxon-name><tp:taxon-name-part taxon-name-part-type="genus" reg="Suaeda">Suaeda</tp:taxon-name-part><tp:taxon-name-part taxon-name-part-type="species" reg="nigra">nigra</tp:taxon-name-part></tp:taxon-name></italic>, <italic><tp:taxon-name><tp:taxon-name-part taxon-name-part-type="genus" reg="Frankenia">Frankenia</tp:taxon-name-part><tp:taxon-name-part taxon-name-part-type="species" reg="salina">salina</tp:taxon-name-part></tp:taxon-name></italic>, and <italic><tp:taxon-name><tp:taxon-name-part taxon-name-part-type="genus" reg="Cressa">Cressa</tp:taxon-name-part><tp:taxon-name-part taxon-name-part-type="species" reg="truxillensis">truxillensis</tp:taxon-name-part></tp:taxon-name></italic> (due to livestock grazing) will have a negative effect on <italic><tp:taxon-name><tp:taxon-name-part taxon-name-part-type="genus" reg="Paruroctonus">P.</tp:taxon-name-part><tp:taxon-name-part taxon-name-part-type="species" reg="tulare">tulare</tp:taxon-name-part></tp:taxon-name></italic> sp. nov. as juveniles appear to rely on them and there is the potential for soil impaction that could impact the construction or maintenance of burrows in soft clay soil. Possible evidence of this effect was observed at locality C3, where heavy cattle grazing has occurred: <italic><tp:taxon-name><tp:taxon-name-part taxon-name-part-type="genus" reg="Paruroctonus">P.</tp:taxon-name-part><tp:taxon-name-part taxon-name-part-type="species" reg="tulare">tulare</tp:taxon-name-part></tp:taxon-name></italic> sp. nov. was relatively difficult to find, and no early instar juveniles were observed. This is in contrast to observations at proximal localities C1 and C2. We recommend further research be done to assess these effects, and strongly urge that cattle grazing be discontinued in alkali-sink areas as it is likely to cause local extinctions of native plant and animal species and exacerbate the problem of non-native grass establishment.</p><p>Currently, very little of the known range of <italic><tp:taxon-name><tp:taxon-name-part taxon-name-part-type="genus" reg="Paruroctonus">P.</tp:taxon-name-part><tp:taxon-name-part taxon-name-part-type="species" reg="tulare">tulare</tp:taxon-name-part></tp:taxon-name></italic> sp. nov. exists within protected areas. A small amount of land near localities C2 and C4 is owned by private conservation groups; however, the former has damage from livestock grazing and the latter is marginally suitable for <italic><tp:taxon-name><tp:taxon-name-part taxon-name-part-type="genus" reg="Paruroctonus">P.</tp:taxon-name-part><tp:taxon-name-part taxon-name-part-type="species" reg="tulare">tulare</tp:taxon-name-part></tp:taxon-name></italic> sp. nov. The species has been observed in some portions of Kern National Wildlife Refuge, and some native plants are present at Unit 15 and some of the western half of the refuge, indicating alkali-sink habitats (<xref ref-type="bibr" rid="B6">Cypher et al. 2012</xref>). Aside from these, there are no protected areas where we have high confidence of <italic><tp:taxon-name><tp:taxon-name-part taxon-name-part-type="genus" reg="Paruroctonus">P.</tp:taxon-name-part><tp:taxon-name-part taxon-name-part-type="species" reg="tulare">tulare</tp:taxon-name-part></tp:taxon-name></italic> sp. nov. occurrence, so protecting known localities should be a priority. In summary, <italic><tp:taxon-name><tp:taxon-name-part taxon-name-part-type="genus" reg="Paruroctonus">P.</tp:taxon-name-part><tp:taxon-name-part taxon-name-part-type="species" reg="tulare">tulare</tp:taxon-name-part></tp:taxon-name></italic> sp. nov. faces a large number of imminent threats to its survival, most of them anthropogenic in nature. The most important step towards the conservation of <italic><tp:taxon-name><tp:taxon-name-part taxon-name-part-type="genus" reg="Paruroctonus">P.</tp:taxon-name-part><tp:taxon-name-part taxon-name-part-type="species" reg="tulare">tulare</tp:taxon-name-part></tp:taxon-name></italic> sp. nov. is the preservation of alkali-sink plant communities by protecting the remaining high-quality habitat, controlling invasive species, limiting cattle grazing, restoring abandoned land, and combating the causes and effects of climate change. Furthermore, due to its small and unstable range, we suggest that this species receive endangered or critically endangered species status, at least at the state level, so that it can be adequately protected.</p><p><bold>Additional risks.</bold> Aside from European invasive grasses, two additional other non-native species frequently observed present in the range of <italic><tp:taxon-name><tp:taxon-name-part taxon-name-part-type="genus" reg="Paruroctonus">P.</tp:taxon-name-part><tp:taxon-name-part taxon-name-part-type="species" reg="tulare">tulare</tp:taxon-name-part></tp:taxon-name></italic> sp. nov. are <italic><tp:taxon-name><tp:taxon-name-part taxon-name-part-type="genus" reg="Tamarix">Tamarix</tp:taxon-name-part><tp:taxon-name-part taxon-name-part-type="species" reg="ramosissima">ramosissima</tp:taxon-name-part></tp:taxon-name></italic> and <italic><tp:taxon-name><tp:taxon-name-part taxon-name-part-type="genus" reg="Salsola">Salsola</tp:taxon-name-part><tp:taxon-name-part taxon-name-part-type="species" reg="tragus">tragus</tp:taxon-name-part></tp:taxon-name></italic>. The former is a large shrub or tree which grows in riparian or wetland areas and causes significant ecological degradation by using large quantities of water, something that may negatively affect alkali-sink habitats, as they are closely associated with wetlands (<xref ref-type="bibr" rid="B19">Hamada et al. 2007</xref>). The latter is a non-native salt-tolerant weed which threatens alkali-sink environments due to its high flammability and ability to outcompete native plants (<xref ref-type="bibr" rid="B50">Smith 2005</xref>), as can be seen at the central locality C5, where it almost completely covers the landscape. Furthermore, we urge that steps be taken to replenish native small plant populations before these areas are overtaken by invasive plant species, which, in many cases, can outcompete native plants during the growing season (<xref ref-type="bibr" rid="B44">Phillips et al. 2019</xref>). In areas where <italic><tp:taxon-name><tp:taxon-name-part taxon-name-part-type="genus" reg="Paruroctonus">P.</tp:taxon-name-part><tp:taxon-name-part taxon-name-part-type="species" reg="tulare">tulare</tp:taxon-name-part></tp:taxon-name></italic> sp. nov. is absent and non-native grasses cover the habitat, simply grazing the area to control these grasses is likely to be insufficient for restoring <italic><tp:taxon-name><tp:taxon-name-part taxon-name-part-type="genus" reg="Paruroctonus">P.</tp:taxon-name-part><tp:taxon-name-part taxon-name-part-type="species" reg="tulare">tulare</tp:taxon-name-part></tp:taxon-name></italic> sp. nov. populations, so recovery plans must take the possible negative effects of cattle grazing on these alkali-sink ecosystems into account and work towards restoring a more natural ecosystem. This will likely also include controlling other non-native species such as <italic><tp:taxon-name><tp:taxon-name-part taxon-name-part-type="genus" reg="Tamarix">Tamarix</tp:taxon-name-part><tp:taxon-name-part taxon-name-part-type="species" reg="ramosissima">ramosissima</tp:taxon-name-part></tp:taxon-name></italic> and <italic><tp:taxon-name><tp:taxon-name-part taxon-name-part-type="genus" reg="Salsola">Salsola</tp:taxon-name-part><tp:taxon-name-part taxon-name-part-type="species" reg="tragus">tragus</tp:taxon-name-part></tp:taxon-name></italic>.</p><p>Pesticide usage in California’s Central Valley has been identified as a major cause of decline in certain insect species, especially those that are small-bodied, even in areas where pesticides are not directly applied (<xref ref-type="bibr" rid="B13">Forister et al. 2016</xref>). As all known localities for <italic><tp:taxon-name><tp:taxon-name-part taxon-name-part-type="genus" reg="Paruroctonus">P.</tp:taxon-name-part><tp:taxon-name-part taxon-name-part-type="species" reg="tulare">tulare</tp:taxon-name-part></tp:taxon-name></italic> sp. nov. are in relatively close proximity to farmland, the effects of pesticides on their habitats may be significant. While it is unclear to what degree various pesticides affect scorpions, widespread neonicotinoid insecticide use is very likely to negatively affect the populations of prey items (<xref ref-type="bibr" rid="B13">Forister et al. 2016</xref>).</p><p>In the future, climate change is likely to present an ever-increasing threat to Tulare Basin ecosystems (<xref ref-type="bibr" rid="B10">Fernandez-Bou et al. 2021</xref>). Temperature increases and decreases in water resources in the San Joaquin Valley will directly negatively impact wetland regions (<xref ref-type="bibr" rid="B10">Fernandez-Bou et al. 2021</xref>) and their associated alkali-sinks. With further stresses to agricultural production and substantial population increases projected by mid-century, it is likely that these already scarce water resources will become even less available to natural ecosystems (<xref ref-type="bibr" rid="B10">Fernandez-Bou et al. 2021</xref>). Historically, decreases in precipitation in California’s Mojave Desert have correlated with lower lake levels and habitat contraction for alkali-sink adapted species (<xref ref-type="bibr" rid="B54">Stoffer 2004</xref>). As lake levels in the Tulare Basin have closely matched those in the Mojave Desert during the Holocene (<xref ref-type="bibr" rid="B39">Negrini et al. 2006</xref>), similar effects on alkali-sink specialist species such as <italic><tp:taxon-name><tp:taxon-name-part taxon-name-part-type="genus" reg="Paruroctonus">P.</tp:taxon-name-part><tp:taxon-name-part taxon-name-part-type="species" reg="tulare">tulare</tp:taxon-name-part></tp:taxon-name></italic> sp. nov. are likely to occur. With the San Joaquin Valley’s wetlands and alkali-sink environments already in such a diminished state, reduced precipitation and increased evaporation rates may be an existential threat to <italic><tp:taxon-name><tp:taxon-name-part taxon-name-part-type="genus" reg="Paruroctonus">P.</tp:taxon-name-part><tp:taxon-name-part taxon-name-part-type="species" reg="tulare">tulare</tp:taxon-name-part></tp:taxon-name></italic> sp. nov. Renewable energy sources are some of the strongest tools to combat climate change, and the San Joaquin Valley has high potential for solar energy generation (<xref ref-type="bibr" rid="B41">Phillips and Cypher 2019</xref>). This is especially true for some central alkali-sink habitats, which are flat and receive a high degree of solar radiation (<xref ref-type="bibr" rid="B41">Phillips and Cypher 2019</xref>). However, these areas also have a large number of endangered species, and it is important not to jeopardize their conservation efforts when constructing solar facilities. While current estimates of habitat value have identified arid areas in the San Joaquin Desert where habitat preservation or restoration is more important than solar energy generation (<xref ref-type="bibr" rid="B41">Phillips and Cypher 2019</xref>), we believe they have not sufficiently considered the importance of preserving and restoring the alkali-sink environments in the San Joaquin Valley, listing them as largely low-value land. We suggest that habitat values be reevaluated taking <italic><tp:taxon-name><tp:taxon-name-part taxon-name-part-type="genus" reg="Paruroctonus">P.</tp:taxon-name-part><tp:taxon-name-part taxon-name-part-type="species" reg="tulare">tulare</tp:taxon-name-part></tp:taxon-name></italic> sp. nov. into account to maximize the preservation of endangered alkali-sink habitats.</p><p><bold><italic>IUCN Red-List assessment</italic>.
                </bold> Based on IUCN Mapping standards (<xref ref-type="bibr" rid="B24">IUCN 2022</xref>), the known distribution of <italic><tp:taxon-name><tp:taxon-name-part taxon-name-part-type="genus" reg="Paruroctonus">P.</tp:taxon-name-part><tp:taxon-name-part taxon-name-part-type="species" reg="tulare">tulare</tp:taxon-name-part></tp:taxon-name></italic> sp. nov. has an Extent of Occurrence (<abbrev xmlns:xlink="http://www.w3.org/1999/xlink" xlink:title="Extent of Occurrence" id="ABBRID0E2NAK" xlink:type="simple">EOO</abbrev>) of 1855 km<sup>2</sup> while the projected distribution has an <abbrev xmlns:xlink="http://www.w3.org/1999/xlink" xlink:title="Extent of Occurrence" id="ABBRID0EBOAK" xlink:type="simple">EOO</abbrev> of 5720 km<sup>2</sup>. The known Area of Occupancy (<abbrev xmlns:xlink="http://www.w3.org/1999/xlink" xlink:title="Area of Occupancy" id="ABBRID0EHOAK" xlink:type="simple">AOO</abbrev>) (<xref ref-type="bibr" rid="B24">IUCN 2022</xref>) of <italic><tp:taxon-name><tp:taxon-name-part taxon-name-part-type="genus" reg="Paruroctonus">P.</tp:taxon-name-part><tp:taxon-name-part taxon-name-part-type="species" reg="tulare">tulare</tp:taxon-name-part></tp:taxon-name></italic> sp. nov. covers 44 km<sup>2</sup>, although distribution models of undeveloped contiguous suitable habitat suggest that the <abbrev xmlns:xlink="http://www.w3.org/1999/xlink" xlink:title="Area of Occupancy" id="ABBRID0E3OAK" xlink:type="simple">AOO</abbrev> may be up to 168 km<sup>2</sup>. The historic <abbrev xmlns:xlink="http://www.w3.org/1999/xlink" xlink:title="Area of Occupancy" id="ABBRID0ECPAK" xlink:type="simple">AOO</abbrev> of <italic><tp:taxon-name><tp:taxon-name-part taxon-name-part-type="genus" reg="Paruroctonus">P.</tp:taxon-name-part><tp:taxon-name-part taxon-name-part-type="species" reg="tulare">tulare</tp:taxon-name-part></tp:taxon-name></italic> sp. nov., when scaled to the IUCN mapping standard of 4 km<sup>2</sup> grid cells (<xref ref-type="bibr" rid="B24">IUCN 2022</xref>), covers 2196 km<sup>2</sup>, however, most of this land is no longer suitable for <italic><tp:taxon-name><tp:taxon-name-part taxon-name-part-type="genus" reg="Paruroctonus">P.</tp:taxon-name-part><tp:taxon-name-part taxon-name-part-type="species" reg="tulare">tulare</tp:taxon-name-part></tp:taxon-name></italic> sp. nov.</p><p>The varied threats faced by <italic><tp:taxon-name><tp:taxon-name-part taxon-name-part-type="genus" reg="Paruroctonus">P.</tp:taxon-name-part><tp:taxon-name-part taxon-name-part-type="species" reg="tulare">tulare</tp:taxon-name-part></tp:taxon-name></italic> sp. nov. include some that may have effects on a local scale (such as invasive species) and others on a regional scale (such as climate change) meaning that the number of IUCN standard locations (<xref ref-type="bibr" rid="B24">IUCN 2022</xref>) is highly dependent on the primary threat identified. Here we recognize threats to habitat quality, something that depends on most major threats to <italic><tp:taxon-name><tp:taxon-name-part taxon-name-part-type="genus" reg="Paruroctonus">P.</tp:taxon-name-part><tp:taxon-name-part taxon-name-part-type="species" reg="tulare">tulare</tp:taxon-name-part></tp:taxon-name></italic> sp. nov., as the most important factor in designating IUCN locations. While some threats (such as climate change) may affect all localities at once, using a combination of different threats, we consider the 12 known localities of <italic><tp:taxon-name><tp:taxon-name-part taxon-name-part-type="genus" reg="Paruroctonus">P.</tp:taxon-name-part><tp:taxon-name-part taxon-name-part-type="species" reg="tulare">tulare</tp:taxon-name-part></tp:taxon-name></italic> sp. nov. to best represent five IUCN locations based on current habitat contiguity: N1; C1–7 and C9; C8; SE1; and SW1.</p><p>Continuing decline for <italic><tp:taxon-name><tp:taxon-name-part taxon-name-part-type="genus" reg="Paruroctonus">P.</tp:taxon-name-part><tp:taxon-name-part taxon-name-part-type="species" reg="tulare">tulare</tp:taxon-name-part></tp:taxon-name></italic> sp. nov. has been inferred based on the numerous threats to the species outlined under Conservation. This decline most severely affects:</p><list list-type="bullet"><list-item><p>Extent of occurrence if N1 becomes extinct
</p></list-item><list-item><p>Area of occupancy if grazing continues to degrade the habitat at central localities.
</p></list-item><list-item><p>Area, extent, and/or quality of habitat if grazing, climate change, or pesticide usage continue to degrade habitats
</p></list-item><list-item><p>Number of locations or subpopulations if N1 becomes extinct
</p></list-item><list-item><p>Number of mature individuals if grazing affects reproduction rates
</p></list-item></list><p>Therefore, this species reaches the criteria to be listed by the IUCN as Endangered with a red-list assessment of <bold>EN B1ab (i, ii, iii, iv, v) + 2b (i, ii, iii, iv, v)</bold>. It is possible that <italic><tp:taxon-name><tp:taxon-name-part taxon-name-part-type="genus" reg="Paruroctonus">P.</tp:taxon-name-part><tp:taxon-name-part taxon-name-part-type="species" reg="tulare">tulare</tp:taxon-name-part></tp:taxon-name></italic> sp. nov. could qualify for endangered or vulnerable species status through criteria A3 or A4 as the aforementioned decline factors have the potential to cause a &gt; 30% population decrease during upcoming decades; however, as the generation time for Vaejovid scorpions is entirely unknown, we have no way of making a good estimate of the length of three generations for <italic><tp:taxon-name><tp:taxon-name-part taxon-name-part-type="genus" reg="Paruroctonus">P.</tp:taxon-name-part><tp:taxon-name-part taxon-name-part-type="species" reg="tulare">tulare</tp:taxon-name-part></tp:taxon-name></italic> sp. nov. (<xref ref-type="bibr" rid="B23">IUCN 2012</xref>).</p></tp:treatment-sec><tp:treatment-sec sec-type="etymology" id="SECID0E4SAK"><title>Etymology.</title><p>The specific epithet <italic>tulare</italic> refers to the Tulare Basin, the region to which <italic><tp:taxon-name><tp:taxon-name-part taxon-name-part-type="genus" reg="Paruroctonus">Paruroctonus</tp:taxon-name-part><tp:taxon-name-part taxon-name-part-type="species" reg="tulare">tulare</tp:taxon-name-part></tp:taxon-name></italic> sp. nov. is endemic.</p></tp:treatment-sec><tp:treatment-sec><!--Section generated to contain objects referenced in tp:taxon-treatment.--><fig id="F1" position="float" orientation="portrait"><object-id xmlns:xlink="http://www.w3.org/1999/xlink" content-type="doi" xlink:type="simple">10.3897/zookeys.1185.103574.figure1</object-id><object-id xmlns:xlink="http://www.w3.org/1999/xlink" content-type="arpha" xlink:type="simple">00C42A79-94FD-527D-8D4B-82975E31986C</object-id><label>Figure 1.</label><caption><p>Variation of <italic><tp:taxon-name><tp:taxon-name-part taxon-name-part-type="genus" reg="Paruroctonus">Paruroctonus</tp:taxon-name-part><tp:taxon-name-part taxon-name-part-type="species" reg="tulare">tulare</tp:taxon-name-part></tp:taxon-name></italic> sp. nov. across their geographic range. Central localities C1–9 (squares), northern locality N1 (circles), southeastern locality SE1 (triangles), southwestern locality SW1 (diamonds); males (filled), females (empty). Note darker and more orange color in individuals from the southeastern and southwestern locality compared to those from the northern and central localities.</p></caption><graphic xmlns:xlink="http://www.w3.org/1999/xlink" xlink:href="zookeys-1185-199_article-103574__-g001.jpg" position="float" orientation="portrait" xlink:type="simple" id="oo_944611.jpg"><uri content-type="original_file" xlink:type="simple">https://binary.pensoft.net/fig/944611</uri></graphic></fig><fig id="F2" position="float" orientation="portrait"><object-id xmlns:xlink="http://www.w3.org/1999/xlink" content-type="doi" xlink:type="simple">10.3897/zookeys.1185.103574.figure2</object-id><object-id xmlns:xlink="http://www.w3.org/1999/xlink" content-type="arpha" xlink:type="simple">5C74E657-F13C-5A0A-9A25-1CE9E8541B58</object-id><label>Figure 2.</label><caption><p>Satellite imagery of the Tulare Basin and adjacent areas indicating the geographic range of <italic><tp:taxon-name><tp:taxon-name-part taxon-name-part-type="genus" reg="Paruroctonus">Paruroctonus</tp:taxon-name-part><tp:taxon-name-part taxon-name-part-type="species" reg="tulare">tulare</tp:taxon-name-part></tp:taxon-name></italic> sp. nov. and important geographic features within the region with locality codes indicated (left). Satellite imagery at localities C1 (February 2021), N1 (August 2018), and SE1 (April 2021).</p></caption><graphic xmlns:xlink="http://www.w3.org/1999/xlink" xlink:href="zookeys-1185-199_article-103574__-g002.jpg" position="float" orientation="portrait" xlink:type="simple" id="oo_944612.jpg"><uri content-type="original_file" xlink:type="simple">https://binary.pensoft.net/fig/944612</uri></graphic></fig><fig id="F3" position="float" orientation="portrait"><object-id xmlns:xlink="http://www.w3.org/1999/xlink" content-type="doi" xlink:type="simple">10.3897/zookeys.1185.103574.figure3</object-id><object-id xmlns:xlink="http://www.w3.org/1999/xlink" content-type="arpha" xlink:type="simple">C108E9F5-6297-5721-BFAA-AAE28A52210E</object-id><label>Figure 3.</label><caption><p>A haplotype network including a number of individuals of <italic><tp:taxon-name><tp:taxon-name-part taxon-name-part-type="genus" reg="Paruroctonus">Paruroctonus</tp:taxon-name-part><tp:taxon-name-part taxon-name-part-type="species" reg="tulare">tulare</tp:taxon-name-part></tp:taxon-name></italic> sp. nov. from across their geographic range, constructed using the neighbor-joining method integer (<abbrev xmlns:xlink="http://www.w3.org/1999/xlink" xlink:title="integer neighbor-joining" id="ABBRID0EZ1AI" xlink:type="simple">IntNJ</abbrev>) in PopART. Pictured: central locality (square) southeastern locality SE1, (triangle), southwestern locality SW1, (diamond). Colored circles correspond to localities indicated in the legend, hash marks indicate individual base pair differences between each sample, size of the circle corresponds to the number of samples belonging to that haplotype, and solid black circle corresponds to a hypothesized ancestor not represented by the data.</p></caption><graphic xmlns:xlink="http://www.w3.org/1999/xlink" xlink:href="zookeys-1185-199_article-103574__-g003.jpg" position="float" orientation="portrait" xlink:type="simple" id="oo_944613.jpg"><uri content-type="original_file" xlink:type="simple">https://binary.pensoft.net/fig/944613</uri></graphic></fig><fig id="F4" position="float" orientation="portrait"><object-id xmlns:xlink="http://www.w3.org/1999/xlink" content-type="doi" xlink:type="simple">10.3897/zookeys.1185.103574.figure4</object-id><object-id xmlns:xlink="http://www.w3.org/1999/xlink" content-type="arpha" xlink:type="simple">65CBCDD2-270F-5C74-BB44-68D02F9C25D0</object-id><label>Figure 4.</label><caption><p>Principal component analysis plot of <italic><tp:taxon-name><tp:taxon-name-part taxon-name-part-type="genus" reg="Paruroctonus">Paruroctonus</tp:taxon-name-part><tp:taxon-name-part taxon-name-part-type="species" reg="tulare">tulare</tp:taxon-name-part></tp:taxon-name></italic> sp. nov. and other morphologically or ecologically similar species using standardized morphometrics (left) with components 2 and 3 pictured to reduce the effect of body size. Linear discriminant analysis plot of <italic><tp:taxon-name><tp:taxon-name-part taxon-name-part-type="genus" reg="Paruroctonus">Paruroctonus</tp:taxon-name-part><tp:taxon-name-part taxon-name-part-type="species" reg="tulare">tulare</tp:taxon-name-part></tp:taxon-name></italic> sp. nov. and other morphologically or ecologically similar species using standardized morphometrics and based on species identifications (right) with factors one and two pictured.</p></caption><graphic xmlns:xlink="http://www.w3.org/1999/xlink" xlink:href="zookeys-1185-199_article-103574__-g004.jpg" position="float" orientation="portrait" xlink:type="simple" id="oo_944614.jpg"><uri content-type="original_file" xlink:type="simple">https://binary.pensoft.net/fig/944614</uri></graphic></fig><fig id="F5" position="float" orientation="portrait"><object-id xmlns:xlink="http://www.w3.org/1999/xlink" content-type="doi" xlink:type="simple">10.3897/zookeys.1185.103574.figure5</object-id><object-id xmlns:xlink="http://www.w3.org/1999/xlink" content-type="arpha" xlink:type="simple">E999EB60-75B6-52C0-A1A9-765974562A0C</object-id><label>Figure 5.</label><caption><p>Maximum entropy niche models of <italic><tp:taxon-name><tp:taxon-name-part taxon-name-part-type="genus" reg="Paruroctonus">Paruroctonus</tp:taxon-name-part><tp:taxon-name-part taxon-name-part-type="species" reg="tulare">tulare</tp:taxon-name-part></tp:taxon-name></italic> sp. nov. and other selected <italic><tp:taxon-name><tp:taxon-name-part taxon-name-part-type="genus" reg="Paruroctonus">Paruroctonus</tp:taxon-name-part></tp:taxon-name></italic> species indicating ecological uniqueness based on 29 environmental variables. The distribution models depicted in colored shading represent: <italic><tp:taxon-name><tp:taxon-name-part taxon-name-part-type="genus" reg="Paruroctonus">Paruroctonus</tp:taxon-name-part><tp:taxon-name-part taxon-name-part-type="species" reg="boreus">boreus</tp:taxon-name-part></tp:taxon-name></italic> in blue, <italic><tp:taxon-name><tp:taxon-name-part taxon-name-part-type="genus" reg="Paruroctonus">Paruroctonus</tp:taxon-name-part><tp:taxon-name-part taxon-name-part-type="species" reg="silvestrii">silvestrii</tp:taxon-name-part></tp:taxon-name></italic> in green, and <italic><tp:taxon-name><tp:taxon-name-part taxon-name-part-type="genus" reg="Paruroctonus">Paruroctonus</tp:taxon-name-part><tp:taxon-name-part taxon-name-part-type="species" reg="tulare">tulare</tp:taxon-name-part></tp:taxon-name></italic> sp. nov. in orange.</p></caption><graphic xmlns:xlink="http://www.w3.org/1999/xlink" xlink:href="zookeys-1185-199_article-103574__-g005.jpg" position="float" orientation="portrait" xlink:type="simple" id="oo_944615.jpg"><uri content-type="original_file" xlink:type="simple">https://binary.pensoft.net/fig/944615</uri></graphic></fig><table-wrap id="T1" position="float" orientation="portrait"><label>Table 1.</label><caption><p>All known records of <italic><tp:taxon-name><tp:taxon-name-part taxon-name-part-type="genus" reg="Paruroctonus">Paruroctonus</tp:taxon-name-part><tp:taxon-name-part taxon-name-part-type="species" reg="tulare">tulare</tp:taxon-name-part></tp:taxon-name></italic> sp. nov.</p></caption><table id="TID0E6CAI" rules="all"><tbody><tr><th rowspan="1" colspan="1">Locality code</th><th rowspan="1" colspan="1">Date</th><th rowspan="1" colspan="1">Locality region</th><th rowspan="1" colspan="1">Population</th><th rowspan="1" colspan="1">Locality name</th><th rowspan="1" colspan="1">Coordinates</th><th rowspan="1" colspan="1">Method</th><th rowspan="1" colspan="1">Collector/Observer</th></tr><tr><td rowspan="1" colspan="1">N1</td><td rowspan="1" colspan="1">28.3.2020</td><td rowspan="1" colspan="1">Northern</td><td rowspan="1" colspan="1">Northern</td><td rowspan="1" colspan="1">5.6 km SW of Tranquility</td><td rowspan="1" colspan="1">
                <named-content xmlns:xlink="http://www.w3.org/1999/xlink" content-type="dwc:verbatimCoordinates" xlink:type="simple">
                  <named-content content-type="geo-json" specific-use="{&#34;type&#34;:&#34;Point&#34;,&#34;coordinates&#34;:[-120.278125,36.601727]}" id="NCID0ECOAC" xlink:type="simple">36.601727, -120.278125</named-content>
                </named-content>
              </td><td rowspan="1" colspan="1">Flipping</td><td rowspan="1" colspan="1">Brian Hinds</td></tr><tr><td rowspan="1" colspan="1">N1</td><td rowspan="1" colspan="1">18.4.2020</td><td rowspan="1" colspan="1">Northern</td><td rowspan="1" colspan="1">Northern</td><td rowspan="1" colspan="1">5.6 km SW of Tranquility</td><td rowspan="1" colspan="1">
                <named-content xmlns:xlink="http://www.w3.org/1999/xlink" content-type="dwc:verbatimCoordinates" xlink:type="simple">
                  <named-content content-type="geo-json" specific-use="{&#34;type&#34;:&#34;Point&#34;,&#34;coordinates&#34;:[-120.278125,36.601727]}" id="NCID0EEPAC" xlink:type="simple">36.601727, -120.278125</named-content>
                </named-content>
              </td><td rowspan="1" colspan="1">Flipping</td><td rowspan="1" colspan="1">Prakrit Jain</td></tr><tr><td rowspan="1" colspan="1">N1</td><td rowspan="1" colspan="1">6.5.2020</td><td rowspan="1" colspan="1">Northern</td><td rowspan="1" colspan="1">Northern</td><td rowspan="1" colspan="1">5.6 km SW of Tranquility</td><td rowspan="1" colspan="1">
                <named-content xmlns:xlink="http://www.w3.org/1999/xlink" content-type="dwc:verbatimCoordinates" xlink:type="simple">
                  <named-content content-type="geo-json" specific-use="{&#34;type&#34;:&#34;Point&#34;,&#34;coordinates&#34;:[-120.278125,36.601727]}" id="NCID0EHAAE" xlink:type="simple">36.601727, -120.278125</named-content>
                </named-content>
              </td><td rowspan="1" colspan="1">Flipping</td><td rowspan="1" colspan="1">Noah Morales</td></tr><tr><td rowspan="1" colspan="1">N1</td><td rowspan="1" colspan="1">20.3.2021</td><td rowspan="1" colspan="1">Northern</td><td rowspan="1" colspan="1">Northern</td><td rowspan="1" colspan="1">5.6 km SW of Tranquility</td><td rowspan="1" colspan="1">
                <named-content xmlns:xlink="http://www.w3.org/1999/xlink" content-type="dwc:verbatimCoordinates" xlink:type="simple">
                  <named-content content-type="geo-json" specific-use="{&#34;type&#34;:&#34;Point&#34;,&#34;coordinates&#34;:[-120.278125,36.601727]}" id="NCID0EJBAE" xlink:type="simple">36.601727, -120.278125</named-content>
                </named-content>
              </td><td rowspan="1" colspan="1">Flipping</td><td rowspan="1" colspan="1">Harper Forbes, Prakrit Jain</td></tr><tr><td rowspan="1" colspan="1">N1</td><td rowspan="1" colspan="1">8.5.2021</td><td rowspan="1" colspan="1">Northern</td><td rowspan="1" colspan="1">Northern</td><td rowspan="1" colspan="1">5.6 km SW of Tranquility</td><td rowspan="1" colspan="1">
                <named-content xmlns:xlink="http://www.w3.org/1999/xlink" content-type="dwc:verbatimCoordinates" xlink:type="simple">
                  <named-content content-type="geo-json" specific-use="{&#34;type&#34;:&#34;Point&#34;,&#34;coordinates&#34;:[-120.278125,36.601727]}" id="NCID0ELCAE" xlink:type="simple">36.601727, -120.278125</named-content>
                </named-content>
              </td><td rowspan="1" colspan="1">Blacklighting</td><td rowspan="1" colspan="1">Harper Forbes, Prakrit Jain</td></tr><tr><td rowspan="1" colspan="1">N1</td><td rowspan="1" colspan="1">15.7.2021</td><td rowspan="1" colspan="1">Northern</td><td rowspan="1" colspan="1">Northern</td><td rowspan="1" colspan="1">5.6 km SW of Tranquility</td><td rowspan="1" colspan="1">
                <named-content xmlns:xlink="http://www.w3.org/1999/xlink" content-type="dwc:verbatimCoordinates" xlink:type="simple">
                  <named-content content-type="geo-json" specific-use="{&#34;type&#34;:&#34;Point&#34;,&#34;coordinates&#34;:[-120.278125,36.601727]}" id="NCID0ENDAE" xlink:type="simple">36.601727, -120.278125</named-content>
                </named-content>
              </td><td rowspan="1" colspan="1">Blacklighting</td><td rowspan="1" colspan="1">Harper Forbes, Prakrit Jain</td></tr><tr><td rowspan="1" colspan="1">C1</td><td rowspan="1" colspan="1">9.8.2021</td><td rowspan="1" colspan="1">Central</td><td rowspan="1" colspan="1">Northern</td><td rowspan="1" colspan="1">Near Kern National Wildlife Refuge 1</td><td rowspan="1" colspan="1">
                <named-content xmlns:xlink="http://www.w3.org/1999/xlink" content-type="dwc:verbatimCoordinates" xlink:type="simple">
                  <named-content content-type="geo-json" specific-use="{&#34;type&#34;:&#34;Point&#34;,&#34;coordinates&#34;:[-119.579403,35.746497]}" id="NCID0EPEAE" xlink:type="simple">35.7464972, -119.5794028</named-content>
                </named-content>
              </td><td rowspan="1" colspan="1">Blacklighting</td><td rowspan="1" colspan="1">Prakrit Jain</td></tr><tr><td rowspan="1" colspan="1">C2</td><td rowspan="1" colspan="1">9.8.2021</td><td rowspan="1" colspan="1">Central</td><td rowspan="1" colspan="1">Northern</td><td rowspan="1" colspan="1">Near Kern National Wildlife Refuge 2</td><td rowspan="1" colspan="1">
                <named-content xmlns:xlink="http://www.w3.org/1999/xlink" content-type="dwc:verbatimCoordinates" xlink:type="simple">
                  <named-content content-type="geo-json" specific-use="{&#34;type&#34;:&#34;Point&#34;,&#34;coordinates&#34;:[-119.579182,35.733351]}" id="NCID0ERFAE" xlink:type="simple">35.733351, -119.579182</named-content>
                </named-content>
              </td><td rowspan="1" colspan="1">Blacklighting</td><td rowspan="1" colspan="1">Prakrit Jain</td></tr><tr><td rowspan="1" colspan="1">C3</td><td rowspan="1" colspan="1">9.8.2021</td><td rowspan="1" colspan="1">Central</td><td rowspan="1" colspan="1">Northern</td><td rowspan="1" colspan="1">South of Kern National Wildlife Refuge</td><td rowspan="1" colspan="1">
                <named-content xmlns:xlink="http://www.w3.org/1999/xlink" content-type="dwc:verbatimCoordinates" xlink:type="simple">
                  <named-content content-type="geo-json" specific-use="{&#34;type&#34;:&#34;Point&#34;,&#34;coordinates&#34;:[-119.579211,35.705092]}" id="NCID0ETGAE" xlink:type="simple">35.7050917, -119.5792111</named-content>
                </named-content>
              </td><td rowspan="1" colspan="1">Blacklighting</td><td rowspan="1" colspan="1">Prakrit Jain</td></tr><tr><td rowspan="1" colspan="1">C4</td><td rowspan="1" colspan="1">9.8.2021</td><td rowspan="1" colspan="1">Central</td><td rowspan="1" colspan="1">Northern</td><td rowspan="1" colspan="1">Semitropic Ridge</td><td rowspan="1" colspan="1">
                <named-content xmlns:xlink="http://www.w3.org/1999/xlink" content-type="dwc:verbatimCoordinates" xlink:type="simple">
                  <named-content content-type="geo-json" specific-use="{&#34;type&#34;:&#34;Point&#34;,&#34;coordinates&#34;:[-119.579019,35.639783]}" id="NCID0EVHAE" xlink:type="simple">35.6397833, -119.5790194</named-content>
                </named-content>
              </td><td rowspan="1" colspan="1">Blacklighting</td><td rowspan="1" colspan="1">Prakrit Jain</td></tr><tr><td rowspan="1" colspan="1">C5</td><td rowspan="1" colspan="1">9.8.2021</td><td rowspan="1" colspan="1">Central</td><td rowspan="1" colspan="1">Northern</td><td rowspan="1" colspan="1">Main Drain Road</td><td rowspan="1" colspan="1">
                <named-content xmlns:xlink="http://www.w3.org/1999/xlink" content-type="dwc:verbatimCoordinates" xlink:type="simple">
                  <named-content content-type="geo-json" specific-use="{&#34;type&#34;:&#34;Point&#34;,&#34;coordinates&#34;:[-119.616942,35.613811]}" id="NCID0EXIAE" xlink:type="simple">35.613811, -119.616942</named-content>
                </named-content>
              </td><td rowspan="1" colspan="1">Blacklighting</td><td rowspan="1" colspan="1">Prakrit Jain</td></tr><tr><td rowspan="1" colspan="1">C6</td><td rowspan="1" colspan="1">9.8.2021</td><td rowspan="1" colspan="1">Central</td><td rowspan="1" colspan="1">Northern</td><td rowspan="1" colspan="1">4 km E of Lost Hills</td><td rowspan="1" colspan="1">
                <named-content xmlns:xlink="http://www.w3.org/1999/xlink" content-type="dwc:verbatimCoordinates" xlink:type="simple">
                  <named-content content-type="geo-json" specific-use="{&#34;type&#34;:&#34;Point&#34;,&#34;coordinates&#34;:[-119.646390,35.616969]}" id="NCID0EZJAE" xlink:type="simple">35.616969, -119.64639</named-content>
                </named-content>
              </td><td rowspan="1" colspan="1">Blacklighting</td><td rowspan="1" colspan="1">Prakrit Jain</td></tr><tr><td rowspan="1" colspan="1">C7</td><td rowspan="1" colspan="1">9.8.2021</td><td rowspan="1" colspan="1">Central</td><td rowspan="1" colspan="1">Northern</td><td rowspan="1" colspan="1">Twisselman Road</td><td rowspan="1" colspan="1">
                <named-content xmlns:xlink="http://www.w3.org/1999/xlink" content-type="dwc:verbatimCoordinates" xlink:type="simple">
                  <named-content content-type="geo-json" specific-use="{&#34;type&#34;:&#34;Point&#34;,&#34;coordinates&#34;:[-119.734839,35.731664]}" id="NCID0E2KAE" xlink:type="simple">35.7316639, -119.7348389</named-content>
                </named-content>
              </td><td rowspan="1" colspan="1">Blacklighting</td><td rowspan="1" colspan="1">Prakrit Jain</td></tr><tr><td rowspan="1" colspan="1">C8</td><td rowspan="1" colspan="1">4.4.2022</td><td rowspan="1" colspan="1">Central</td><td rowspan="1" colspan="1">Northern</td><td rowspan="1" colspan="1">West Lerdo Highway</td><td rowspan="1" colspan="1">
                <named-content xmlns:xlink="http://www.w3.org/1999/xlink" content-type="dwc:verbatimCoordinates" xlink:type="simple">
                  <named-content content-type="geo-json" specific-use="{&#34;type&#34;:&#34;Point&#34;,&#34;coordinates&#34;:[-119.563172,35.500128]}" id="NCID0E4LAE" xlink:type="simple">35.5001278, -119.5631722</named-content>
                </named-content>
              </td><td rowspan="1" colspan="1">Blacklighting</td><td rowspan="1" colspan="1">Harper Forbes, Prakrit Jain</td></tr><tr><td rowspan="1" colspan="1">SE1</td><td rowspan="1" colspan="1">5.4.2022</td><td rowspan="1" colspan="1">Southeastern</td><td rowspan="1" colspan="1">Southeastern</td><td rowspan="1" colspan="1">Near Kern Lake Preserve</td><td rowspan="1" colspan="1">
                <named-content xmlns:xlink="http://www.w3.org/1999/xlink" content-type="dwc:verbatimCoordinates" xlink:type="simple">
                  <named-content content-type="geo-json" specific-use="{&#34;type&#34;:&#34;Point&#34;,&#34;coordinates&#34;:[-119.049006,35.095956]}" id="NCID0E6MAE" xlink:type="simple">35.0959556, -119.0490056</named-content>
                </named-content>
              </td><td rowspan="1" colspan="1">Blacklighting</td><td rowspan="1" colspan="1">Harper Forbes, Prakrit Jain</td></tr><tr><td rowspan="1" colspan="1">C9</td><td rowspan="1" colspan="1">22.3.2022</td><td rowspan="1" colspan="1">Central</td><td rowspan="1" colspan="1">Northern</td><td rowspan="1" colspan="1">Kern National Wildlife Refuge</td><td rowspan="1" colspan="1">
                <named-content xmlns:xlink="http://www.w3.org/1999/xlink" content-type="dwc:verbatimCoordinates" xlink:type="simple">
                  <named-content content-type="geo-json" specific-use="{&#34;type&#34;:&#34;Point&#34;,&#34;coordinates&#34;:[-119.589230,35.733697]}" id="NCID0EBOAE" xlink:type="simple">35.733697, -119.58923</named-content>
                </named-content>
              </td><td rowspan="1" colspan="1">Flipping</td><td rowspan="1" colspan="1">Galen Freed-Wilhelm</td></tr><tr><td rowspan="1" colspan="1">SE1</td><td rowspan="1" colspan="1">17.9.2022</td><td rowspan="1" colspan="1">Southeastern</td><td rowspan="1" colspan="1">Southeastern</td><td rowspan="1" colspan="1">Near Kern Lake Preserve</td><td rowspan="1" colspan="1">
                <named-content xmlns:xlink="http://www.w3.org/1999/xlink" content-type="dwc:verbatimCoordinates" xlink:type="simple">
                  <named-content content-type="geo-json" specific-use="{&#34;type&#34;:&#34;Point&#34;,&#34;coordinates&#34;:[-119.049006,35.095956]}" id="NCID0EDPAE" xlink:type="simple">35.0959556, -119.0490056</named-content>
                </named-content>
              </td><td rowspan="1" colspan="1">Blacklighting</td><td rowspan="1" colspan="1">Prakrit Jain</td></tr><tr><td rowspan="1" colspan="1">SW1</td><td rowspan="1" colspan="1">17.9.2022</td><td rowspan="1" colspan="1">Southwestern</td><td rowspan="1" colspan="1">Southwestern</td><td rowspan="1" colspan="1">South Lake Road</td><td rowspan="1" colspan="1">
                <named-content xmlns:xlink="http://www.w3.org/1999/xlink" content-type="dwc:verbatimCoordinates" xlink:type="simple">
                  <named-content content-type="geo-json" specific-use="{&#34;type&#34;:&#34;Point&#34;,&#34;coordinates&#34;:[-119.254089,35.129756]}" id="NCID0EFQAE" xlink:type="simple">35.1297556, -119.2540889</named-content>
                </named-content>
              </td><td rowspan="1" colspan="1">Blacklighting</td><td rowspan="1" colspan="1">Prakrit Jain</td></tr></tbody></table></table-wrap><table-wrap id="T2" position="float" orientation="portrait"><label>Table 2.</label><caption><p>Selected measurements of <italic><tp:taxon-name><tp:taxon-name-part taxon-name-part-type="genus" reg="Paruroctonus">Paruroctonus</tp:taxon-name-part><tp:taxon-name-part taxon-name-part-type="species" reg="tulare">tulare</tp:taxon-name-part></tp:taxon-name></italic> sp. nov. specimens examined in this study. Measurements marked with an asterisk are used in morphometric analysis.</p></caption><table id="TID0EDZAI" rules="all"><tbody><tr><th rowspan="1" colspan="1"/><th rowspan="1" colspan="1">
                <ext-link xmlns:xlink="http://www.w3.org/1999/xlink" xlink:href="http://www.antweb.org/specimen/CASENT9101940" ext-link-type="uri" xlink:type="simple">CASENT 9101940</ext-link>
              </th><th rowspan="1" colspan="1">
                <ext-link xmlns:xlink="http://www.w3.org/1999/xlink" xlink:href="http://www.antweb.org/specimen/CASENT9101947" ext-link-type="uri" xlink:type="simple">CASENT 9101947</ext-link>
              </th><th rowspan="1" colspan="1">
                <ext-link xmlns:xlink="http://www.w3.org/1999/xlink" xlink:href="http://www.antweb.org/specimen/CASENT9101970" ext-link-type="uri" xlink:type="simple">CASENT 9101970</ext-link>
              </th><th rowspan="1" colspan="1">
                <ext-link xmlns:xlink="http://www.w3.org/1999/xlink" xlink:href="http://www.antweb.org/specimen/CASENT9101967" ext-link-type="uri" xlink:type="simple">CASENT 9101967</ext-link>
              </th><th rowspan="1" colspan="1">
                <ext-link xmlns:xlink="http://www.w3.org/1999/xlink" xlink:href="http://www.antweb.org/specimen/CASENT9101949" ext-link-type="uri" xlink:type="simple">CASENT 9101949</ext-link>
              </th><th rowspan="1" colspan="1">
                <ext-link xmlns:xlink="http://www.w3.org/1999/xlink" xlink:href="http://www.antweb.org/specimen/CASENT9101942" ext-link-type="uri" xlink:type="simple">CASENT 9101942</ext-link>
              </th><th rowspan="1" colspan="1">
                <ext-link xmlns:xlink="http://www.w3.org/1999/xlink" xlink:href="http://www.antweb.org/specimen/CASENT9101959" ext-link-type="uri" xlink:type="simple">CASENT 9101959</ext-link>
              </th><th rowspan="1" colspan="1">
                <ext-link xmlns:xlink="http://www.w3.org/1999/xlink" xlink:href="http://www.antweb.org/specimen/CASENT9101954" ext-link-type="uri" xlink:type="simple">CASENT 9101954</ext-link>
              </th><th rowspan="1" colspan="1">
                <ext-link xmlns:xlink="http://www.w3.org/1999/xlink" xlink:href="http://www.antweb.org/specimen/CASENT9101960" ext-link-type="uri" xlink:type="simple">CASENT 9101960</ext-link>
              </th><th rowspan="1" colspan="1">
                <ext-link xmlns:xlink="http://www.w3.org/1999/xlink" xlink:href="http://www.antweb.org/specimen/CASENT9101961" ext-link-type="uri" xlink:type="simple">CASENT 9101961</ext-link>
              </th><th rowspan="1" colspan="1">
                <ext-link xmlns:xlink="http://www.w3.org/1999/xlink" xlink:href="http://www.antweb.org/specimen/CASENT9101964" ext-link-type="uri" xlink:type="simple">CASENT 9101964</ext-link>
              </th><th rowspan="1" colspan="1">
                <ext-link xmlns:xlink="http://www.w3.org/1999/xlink" xlink:href="http://www.antweb.org/specimen/CASENT9101946" ext-link-type="uri" xlink:type="simple">CASENT 9101946</ext-link>
              </th><th rowspan="1" colspan="1">
                <ext-link xmlns:xlink="http://www.w3.org/1999/xlink" xlink:href="http://www.antweb.org/specimen/CASENT9101941" ext-link-type="uri" xlink:type="simple">CASENT 9101941</ext-link>
              </th><th rowspan="1" colspan="1">
                <ext-link xmlns:xlink="http://www.w3.org/1999/xlink" xlink:href="http://www.antweb.org/specimen/CASENT9101950" ext-link-type="uri" xlink:type="simple">CASENT 9101950</ext-link>
              </th><th rowspan="1" colspan="1">
                <ext-link xmlns:xlink="http://www.w3.org/1999/xlink" xlink:href="http://www.antweb.org/specimen/CASENT9101952" ext-link-type="uri" xlink:type="simple">CASENT 9101952</ext-link>
              </th><th rowspan="1" colspan="1">
                <ext-link xmlns:xlink="http://www.w3.org/1999/xlink" xlink:href="http://www.antweb.org/specimen/CASENT9101944" ext-link-type="uri" xlink:type="simple">CASENT 9101944</ext-link>
              </th><th rowspan="1" colspan="1">
                <ext-link xmlns:xlink="http://www.w3.org/1999/xlink" xlink:href="http://www.antweb.org/specimen/CASENT9101943" ext-link-type="uri" xlink:type="simple">CASENT 9101943</ext-link>
              </th><th rowspan="1" colspan="1">
                <ext-link xmlns:xlink="http://www.w3.org/1999/xlink" xlink:href="http://www.antweb.org/specimen/CASENT9101955" ext-link-type="uri" xlink:type="simple">CASENT 9101955</ext-link>
              </th><th rowspan="1" colspan="1">
                <ext-link xmlns:xlink="http://www.w3.org/1999/xlink" xlink:href="http://www.antweb.org/specimen/CASENT9101969" ext-link-type="uri" xlink:type="simple">CASENT 9101969</ext-link>
              </th><th rowspan="1" colspan="1">
                <ext-link xmlns:xlink="http://www.w3.org/1999/xlink" xlink:href="http://www.antweb.org/specimen/CASENT9101962" ext-link-type="uri" xlink:type="simple">CASENT 9101962</ext-link>
              </th><th rowspan="1" colspan="1">
                <ext-link xmlns:xlink="http://www.w3.org/1999/xlink" xlink:href="http://www.antweb.org/specimen/CASENT9101963" ext-link-type="uri" xlink:type="simple">CASENT 9101963</ext-link>
              </th><th rowspan="1" colspan="1">
                <ext-link xmlns:xlink="http://www.w3.org/1999/xlink" xlink:href="http://www.antweb.org/specimen/CASENT9101945" ext-link-type="uri" xlink:type="simple">CASENT 9101945</ext-link>
              </th></tr><tr><td rowspan="1" colspan="1">Locality</td><td rowspan="1" colspan="1">C1</td><td rowspan="1" colspan="1">C2</td><td rowspan="1" colspan="1">C6</td><td rowspan="1" colspan="1">C7</td><td rowspan="1" colspan="1">C7</td><td rowspan="1" colspan="1">N1</td><td rowspan="1" colspan="1">N1</td><td rowspan="1" colspan="1">SE1</td><td rowspan="1" colspan="1">SE1</td><td rowspan="1" colspan="1">SE1</td><td rowspan="1" colspan="1">SW1</td><td rowspan="1" colspan="1">SW1</td><td rowspan="1" colspan="1">C1</td><td rowspan="1" colspan="1">C2</td><td rowspan="1" colspan="1">N1</td><td rowspan="1" colspan="1">N1</td><td rowspan="1" colspan="1">N1</td><td rowspan="1" colspan="1">SE1</td><td rowspan="1" colspan="1">SE1</td><td rowspan="1" colspan="1">SW1</td><td rowspan="1" colspan="1">SW1</td><td rowspan="1" colspan="1">SW1</td></tr><tr><td rowspan="1" colspan="1">Sex</td><td rowspan="1" colspan="1">male</td><td rowspan="1" colspan="1">male</td><td rowspan="1" colspan="1">male</td><td rowspan="1" colspan="1">male</td><td rowspan="1" colspan="1">male</td><td rowspan="1" colspan="1">male</td><td rowspan="1" colspan="1">male</td><td rowspan="1" colspan="1">male</td><td rowspan="1" colspan="1">male</td><td rowspan="1" colspan="1">male</td><td rowspan="1" colspan="1">male</td><td rowspan="1" colspan="1">male</td><td rowspan="1" colspan="1">female</td><td rowspan="1" colspan="1">female</td><td rowspan="1" colspan="1">female</td><td rowspan="1" colspan="1">female</td><td rowspan="1" colspan="1">female</td><td rowspan="1" colspan="1">female</td><td rowspan="1" colspan="1">female</td><td rowspan="1" colspan="1">female</td><td rowspan="1" colspan="1">female</td><td rowspan="1" colspan="1">female</td></tr><tr><td rowspan="1" colspan="1">Total L</td><td rowspan="1" colspan="1">46,57</td><td rowspan="1" colspan="1">42,04</td><td rowspan="1" colspan="1">41,45</td><td rowspan="1" colspan="1">44,36</td><td rowspan="1" colspan="1">53,24</td><td rowspan="1" colspan="1">51,96</td><td rowspan="1" colspan="1">49,03</td><td rowspan="1" colspan="1">51,14</td><td rowspan="1" colspan="1">46,97</td><td rowspan="1" colspan="1">43,02</td><td rowspan="1" colspan="1">46,75</td><td rowspan="1" colspan="1">48,87</td><td rowspan="1" colspan="1">50,01</td><td rowspan="1" colspan="1">50,52</td><td rowspan="1" colspan="1">48,09</td><td rowspan="1" colspan="1">54</td><td rowspan="1" colspan="1">47,07</td><td rowspan="1" colspan="1">44,1</td><td rowspan="1" colspan="1">46,89</td><td rowspan="1" colspan="1">44,82</td><td rowspan="1" colspan="1">45,21</td><td rowspan="1" colspan="1">45,97</td></tr><tr><td rowspan="1" colspan="1">Prosoma L*</td><td rowspan="1" colspan="1">5,82</td><td rowspan="1" colspan="1">5,64</td><td rowspan="1" colspan="1">5,12</td><td rowspan="1" colspan="1">5,87</td><td rowspan="1" colspan="1">6,62</td><td rowspan="1" colspan="1">6,29</td><td rowspan="1" colspan="1">6,22</td><td rowspan="1" colspan="1">5,99</td><td rowspan="1" colspan="1">5,88</td><td rowspan="1" colspan="1">5,51</td><td rowspan="1" colspan="1">5,85</td><td rowspan="1" colspan="1">5,7</td><td rowspan="1" colspan="1">6,74</td><td rowspan="1" colspan="1">6,96</td><td rowspan="1" colspan="1">6,63</td><td rowspan="1" colspan="1">7,4</td><td rowspan="1" colspan="1">6,48</td><td rowspan="1" colspan="1">6,1</td><td rowspan="1" colspan="1">6,12</td><td rowspan="1" colspan="1">5,85</td><td rowspan="1" colspan="1">6,17</td><td rowspan="1" colspan="1">6,18</td></tr><tr><td rowspan="1" colspan="1">Prosoma posterior W</td><td rowspan="1" colspan="1">5,53</td><td rowspan="1" colspan="1">5,24</td><td rowspan="1" colspan="1">4,99</td><td rowspan="1" colspan="1">5,74</td><td rowspan="1" colspan="1">5,74</td><td rowspan="1" colspan="1">5,72</td><td rowspan="1" colspan="1">5,9</td><td rowspan="1" colspan="1">5,44</td><td rowspan="1" colspan="1">5,54</td><td rowspan="1" colspan="1">5,33</td><td rowspan="1" colspan="1">5,54</td><td rowspan="1" colspan="1">5,43</td><td rowspan="1" colspan="1">6,74</td><td rowspan="1" colspan="1">6,99</td><td rowspan="1" colspan="1">6,84</td><td rowspan="1" colspan="1">7,05</td><td rowspan="1" colspan="1">6,36</td><td rowspan="1" colspan="1">5,76</td><td rowspan="1" colspan="1">5,95</td><td rowspan="1" colspan="1">5,36</td><td rowspan="1" colspan="1">6,08</td><td rowspan="1" colspan="1">5,87</td></tr><tr><td rowspan="1" colspan="1">Prosoma interocular W</td><td rowspan="1" colspan="1">4,26</td><td rowspan="1" colspan="1">4,08</td><td rowspan="1" colspan="1">4,01</td><td rowspan="1" colspan="1">4,7</td><td rowspan="1" colspan="1">4,47</td><td rowspan="1" colspan="1">4,68</td><td rowspan="1" colspan="1">4,71</td><td rowspan="1" colspan="1">4,42</td><td rowspan="1" colspan="1">4,37</td><td rowspan="1" colspan="1">4,16</td><td rowspan="1" colspan="1">4,27</td><td rowspan="1" colspan="1">4,43</td><td rowspan="1" colspan="1">5,16</td><td rowspan="1" colspan="1">5,4</td><td rowspan="1" colspan="1">4,81</td><td rowspan="1" colspan="1">5,87</td><td rowspan="1" colspan="1">4,92</td><td rowspan="1" colspan="1">4,35</td><td rowspan="1" colspan="1">4,46</td><td rowspan="1" colspan="1">4,43</td><td rowspan="1" colspan="1">4,95</td><td rowspan="1" colspan="1">4,71</td></tr><tr><td rowspan="1" colspan="1">Mesosoma L</td><td rowspan="1" colspan="1">11,81</td><td rowspan="1" colspan="1">10,07</td><td rowspan="1" colspan="1">9,15</td><td rowspan="1" colspan="1">10,2</td><td rowspan="1" colspan="1">13,89</td><td rowspan="1" colspan="1">14,3</td><td rowspan="1" colspan="1">11,49</td><td rowspan="1" colspan="1">13,86</td><td rowspan="1" colspan="1">12,36</td><td rowspan="1" colspan="1">10,5</td><td rowspan="1" colspan="1">12,14</td><td rowspan="1" colspan="1">14,43</td><td rowspan="1" colspan="1">13,62</td><td rowspan="1" colspan="1">13,22</td><td rowspan="1" colspan="1">12,36</td><td rowspan="1" colspan="1">14,65</td><td rowspan="1" colspan="1">13,43</td><td rowspan="1" colspan="1">11,59</td><td rowspan="1" colspan="1">14,59</td><td rowspan="1" colspan="1">12,78</td><td rowspan="1" colspan="1">10,75</td><td rowspan="1" colspan="1">12,43</td></tr><tr><td rowspan="1" colspan="1">Metasoma L</td><td rowspan="1" colspan="1">29,61</td><td rowspan="1" colspan="1">26,63</td><td rowspan="1" colspan="1">25,62</td><td rowspan="1" colspan="1">29,92</td><td rowspan="1" colspan="1">33,2</td><td rowspan="1" colspan="1">31,01</td><td rowspan="1" colspan="1">30,89</td><td rowspan="1" colspan="1">30,71</td><td rowspan="1" colspan="1">28,75</td><td rowspan="1" colspan="1">27,23</td><td rowspan="1" colspan="1">28,58</td><td rowspan="1" colspan="1">29,53</td><td rowspan="1" colspan="1">31,3</td><td rowspan="1" colspan="1">31,42</td><td rowspan="1" colspan="1">29,59</td><td rowspan="1" colspan="1">32,86</td><td rowspan="1" colspan="1">27,42</td><td rowspan="1" colspan="1">26,98</td><td rowspan="1" colspan="1">27,01</td><td rowspan="1" colspan="1">26,59</td><td rowspan="1" colspan="1">27,66</td><td rowspan="1" colspan="1">26,7</td></tr><tr><td rowspan="1" colspan="1">Metasoma I L*</td><td rowspan="1" colspan="1">3,4</td><td rowspan="1" colspan="1">3,03</td><td rowspan="1" colspan="1">3,02</td><td rowspan="1" colspan="1">3,57</td><td rowspan="1" colspan="1">3,68</td><td rowspan="1" colspan="1">3,58</td><td rowspan="1" colspan="1">3,62</td><td rowspan="1" colspan="1">3,57</td><td rowspan="1" colspan="1">3,29</td><td rowspan="1" colspan="1">3,18</td><td rowspan="1" colspan="1">3,32</td><td rowspan="1" colspan="1">3,27</td><td rowspan="1" colspan="1">3,58</td><td rowspan="1" colspan="1">3,42</td><td rowspan="1" colspan="1">3,26</td><td rowspan="1" colspan="1">3,84</td><td rowspan="1" colspan="1">3,11</td><td rowspan="1" colspan="1">3,05</td><td rowspan="1" colspan="1">3,15</td><td rowspan="1" colspan="1">3,07</td><td rowspan="1" colspan="1">3,25</td><td rowspan="1" colspan="1">3,04</td></tr><tr><td rowspan="1" colspan="1">Metasoma I W*</td><td rowspan="1" colspan="1">3</td><td rowspan="1" colspan="1">2,9</td><td rowspan="1" colspan="1">2,6</td><td rowspan="1" colspan="1">3,23</td><td rowspan="1" colspan="1">3,44</td><td rowspan="1" colspan="1">3,36</td><td rowspan="1" colspan="1">3,44</td><td rowspan="1" colspan="1">3,24</td><td rowspan="1" colspan="1">3,19</td><td rowspan="1" colspan="1">2,95</td><td rowspan="1" colspan="1">3,18</td><td rowspan="1" colspan="1">3,07</td><td rowspan="1" colspan="1">3,53</td><td rowspan="1" colspan="1">3,56</td><td rowspan="1" colspan="1">3,75</td><td rowspan="1" colspan="1">3,58</td><td rowspan="1" colspan="1">3,5</td><td rowspan="1" colspan="1">3,13</td><td rowspan="1" colspan="1">3,11</td><td rowspan="1" colspan="1">3,12</td><td rowspan="1" colspan="1">3,14</td><td rowspan="1" colspan="1">3,11</td></tr><tr><td rowspan="1" colspan="1">Metasoma I H*</td><td rowspan="1" colspan="1">2,38</td><td rowspan="1" colspan="1">2,25</td><td rowspan="1" colspan="1">2,06</td><td rowspan="1" colspan="1">2,49</td><td rowspan="1" colspan="1">2,81</td><td rowspan="1" colspan="1">2,63</td><td rowspan="1" colspan="1">2,66</td><td rowspan="1" colspan="1">2,56</td><td rowspan="1" colspan="1">2,52</td><td rowspan="1" colspan="1">2,36</td><td rowspan="1" colspan="1">2,57</td><td rowspan="1" colspan="1">2,54</td><td rowspan="1" colspan="1">2,8</td><td rowspan="1" colspan="1">2,66</td><td rowspan="1" colspan="1">2,77</td><td rowspan="1" colspan="1">3,05</td><td rowspan="1" colspan="1">2,75</td><td rowspan="1" colspan="1">2,32</td><td rowspan="1" colspan="1">2,35</td><td rowspan="1" colspan="1">2,42</td><td rowspan="1" colspan="1">2,24</td><td rowspan="1" colspan="1">2,45</td></tr><tr><td rowspan="1" colspan="1">Metasoma II L*</td><td rowspan="1" colspan="1">3,95</td><td rowspan="1" colspan="1">3,59</td><td rowspan="1" colspan="1">3,49</td><td rowspan="1" colspan="1">4,12</td><td rowspan="1" colspan="1">4,3</td><td rowspan="1" colspan="1">4,31</td><td rowspan="1" colspan="1">4,02</td><td rowspan="1" colspan="1">4,06</td><td rowspan="1" colspan="1">3,82</td><td rowspan="1" colspan="1">3,71</td><td rowspan="1" colspan="1">3,9</td><td rowspan="1" colspan="1">3,97</td><td rowspan="1" colspan="1">4,05</td><td rowspan="1" colspan="1">3,88</td><td rowspan="1" colspan="1">3,69</td><td rowspan="1" colspan="1">4,17</td><td rowspan="1" colspan="1">3,53</td><td rowspan="1" colspan="1">3,5</td><td rowspan="1" colspan="1">3,53</td><td rowspan="1" colspan="1">3,43</td><td rowspan="1" colspan="1">3,62</td><td rowspan="1" colspan="1">3,51</td></tr><tr><td rowspan="1" colspan="1">Metasoma II W*</td><td rowspan="1" colspan="1">3</td><td rowspan="1" colspan="1">2,9</td><td rowspan="1" colspan="1">2,56</td><td rowspan="1" colspan="1">3,13</td><td rowspan="1" colspan="1">3,5</td><td rowspan="1" colspan="1">3,25</td><td rowspan="1" colspan="1">3,3</td><td rowspan="1" colspan="1">3,25</td><td rowspan="1" colspan="1">3,15</td><td rowspan="1" colspan="1">3</td><td rowspan="1" colspan="1">3,15</td><td rowspan="1" colspan="1">3,14</td><td rowspan="1" colspan="1">3,47</td><td rowspan="1" colspan="1">3,57</td><td rowspan="1" colspan="1">3,56</td><td rowspan="1" colspan="1">3,77</td><td rowspan="1" colspan="1">3,4</td><td rowspan="1" colspan="1">3,1</td><td rowspan="1" colspan="1">3,11</td><td rowspan="1" colspan="1">3</td><td rowspan="1" colspan="1">3,2</td><td rowspan="1" colspan="1">3,08</td></tr><tr><td rowspan="1" colspan="1">Metasoma II H*</td><td rowspan="1" colspan="1">2,39</td><td rowspan="1" colspan="1">2,25</td><td rowspan="1" colspan="1">2,13</td><td rowspan="1" colspan="1">2,54</td><td rowspan="1" colspan="1">2,8</td><td rowspan="1" colspan="1">2,65</td><td rowspan="1" colspan="1">2,64</td><td rowspan="1" colspan="1">2,54</td><td rowspan="1" colspan="1">2,48</td><td rowspan="1" colspan="1">2,38</td><td rowspan="1" colspan="1">2,53</td><td rowspan="1" colspan="1">2,48</td><td rowspan="1" colspan="1">2,82</td><td rowspan="1" colspan="1">2,84</td><td rowspan="1" colspan="1">2,84</td><td rowspan="1" colspan="1">3,04</td><td rowspan="1" colspan="1">2,67</td><td rowspan="1" colspan="1">2,38</td><td rowspan="1" colspan="1">2,34</td><td rowspan="1" colspan="1">2,38</td><td rowspan="1" colspan="1">2,56</td><td rowspan="1" colspan="1">2,48</td></tr><tr><td rowspan="1" colspan="1">Metasoma III L*</td><td rowspan="1" colspan="1">4,47</td><td rowspan="1" colspan="1">3,82</td><td rowspan="1" colspan="1">3,81</td><td rowspan="1" colspan="1">4,21</td><td rowspan="1" colspan="1">4,64</td><td rowspan="1" colspan="1">4,53</td><td rowspan="1" colspan="1">4,39</td><td rowspan="1" colspan="1">4,28</td><td rowspan="1" colspan="1">4,1</td><td rowspan="1" colspan="1">4,04</td><td rowspan="1" colspan="1">4,19</td><td rowspan="1" colspan="1">4,28</td><td rowspan="1" colspan="1">4,35</td><td rowspan="1" colspan="1">4,22</td><td rowspan="1" colspan="1">3,99</td><td rowspan="1" colspan="1">4,51</td><td rowspan="1" colspan="1">3,87</td><td rowspan="1" colspan="1">3,68</td><td rowspan="1" colspan="1">3,79</td><td rowspan="1" colspan="1">3,54</td><td rowspan="1" colspan="1">3,82</td><td rowspan="1" colspan="1">3,84</td></tr><tr><td rowspan="1" colspan="1">Metasoma III W*</td><td rowspan="1" colspan="1">2,91</td><td rowspan="1" colspan="1">2,76</td><td rowspan="1" colspan="1">2,59</td><td rowspan="1" colspan="1">2,97</td><td rowspan="1" colspan="1">3,35</td><td rowspan="1" colspan="1">3,19</td><td rowspan="1" colspan="1">3,22</td><td rowspan="1" colspan="1">3,1</td><td rowspan="1" colspan="1">3,05</td><td rowspan="1" colspan="1">2,88</td><td rowspan="1" colspan="1">3,01</td><td rowspan="1" colspan="1">2,96</td><td rowspan="1" colspan="1">3,3</td><td rowspan="1" colspan="1">3,46</td><td rowspan="1" colspan="1">3,43</td><td rowspan="1" colspan="1">3,58</td><td rowspan="1" colspan="1">3,21</td><td rowspan="1" colspan="1">2,95</td><td rowspan="1" colspan="1">2,98</td><td rowspan="1" colspan="1">2,98</td><td rowspan="1" colspan="1">3,01</td><td rowspan="1" colspan="1">2,96</td></tr><tr><td rowspan="1" colspan="1">Metasoma III H*</td><td rowspan="1" colspan="1">2,46</td><td rowspan="1" colspan="1">2,25</td><td rowspan="1" colspan="1">2,11</td><td rowspan="1" colspan="1">2,55</td><td rowspan="1" colspan="1">2,83</td><td rowspan="1" colspan="1">2,74</td><td rowspan="1" colspan="1">2,66</td><td rowspan="1" colspan="1">2,58</td><td rowspan="1" colspan="1">2,53</td><td rowspan="1" colspan="1">2,4</td><td rowspan="1" colspan="1">2,54</td><td rowspan="1" colspan="1">2,57</td><td rowspan="1" colspan="1">2,87</td><td rowspan="1" colspan="1">2,83</td><td rowspan="1" colspan="1">2,83</td><td rowspan="1" colspan="1">3,07</td><td rowspan="1" colspan="1">2,67</td><td rowspan="1" colspan="1">2,4</td><td rowspan="1" colspan="1">2,4</td><td rowspan="1" colspan="1">2,4</td><td rowspan="1" colspan="1">2,59</td><td rowspan="1" colspan="1">2,54</td></tr><tr><td rowspan="1" colspan="1">Metasoma IV L*</td><td rowspan="1" colspan="1">5,24</td><td rowspan="1" colspan="1">4,59</td><td rowspan="1" colspan="1">4,33</td><td rowspan="1" colspan="1">5,08</td><td rowspan="1" colspan="1">5,57</td><td rowspan="1" colspan="1">5,21</td><td rowspan="1" colspan="1">5,22</td><td rowspan="1" colspan="1">5</td><td rowspan="1" colspan="1">5</td><td rowspan="1" colspan="1">4,64</td><td rowspan="1" colspan="1">4,9</td><td rowspan="1" colspan="1">4,89</td><td rowspan="1" colspan="1">5,14</td><td rowspan="1" colspan="1">5,04</td><td rowspan="1" colspan="1">4,7</td><td rowspan="1" colspan="1">5,44</td><td rowspan="1" colspan="1">4,64</td><td rowspan="1" colspan="1">4,35</td><td rowspan="1" colspan="1">4,44</td><td rowspan="1" colspan="1">4,04</td><td rowspan="1" colspan="1">4,54</td><td rowspan="1" colspan="1">4,42</td></tr><tr><td rowspan="1" colspan="1">Metasoma IV W*</td><td rowspan="1" colspan="1">2,63</td><td rowspan="1" colspan="1">2,54</td><td rowspan="1" colspan="1">2,27</td><td rowspan="1" colspan="1">2,82</td><td rowspan="1" colspan="1">3,22</td><td rowspan="1" colspan="1">2,9</td><td rowspan="1" colspan="1">2,95</td><td rowspan="1" colspan="1">2,83</td><td rowspan="1" colspan="1">2,89</td><td rowspan="1" colspan="1">2,68</td><td rowspan="1" colspan="1">2,77</td><td rowspan="1" colspan="1">2,77</td><td rowspan="1" colspan="1">3,13</td><td rowspan="1" colspan="1">3,15</td><td rowspan="1" colspan="1">2,96</td><td rowspan="1" colspan="1">3,58</td><td rowspan="1" colspan="1">2,97</td><td rowspan="1" colspan="1">2,73</td><td rowspan="1" colspan="1">2,75</td><td rowspan="1" colspan="1">2,75</td><td rowspan="1" colspan="1">2,66</td><td rowspan="1" colspan="1">2,78</td></tr><tr><td rowspan="1" colspan="1">Metasoma IV H*</td><td rowspan="1" colspan="1">2,44</td><td rowspan="1" colspan="1">2,25</td><td rowspan="1" colspan="1">2,15</td><td rowspan="1" colspan="1">2,53</td><td rowspan="1" colspan="1">2,8</td><td rowspan="1" colspan="1">2,67</td><td rowspan="1" colspan="1">2,68</td><td rowspan="1" colspan="1">2,55</td><td rowspan="1" colspan="1">2,54</td><td rowspan="1" colspan="1">2,42</td><td rowspan="1" colspan="1">2,53</td><td rowspan="1" colspan="1">2,51</td><td rowspan="1" colspan="1">2,91</td><td rowspan="1" colspan="1">2,87</td><td rowspan="1" colspan="1">2,84</td><td rowspan="1" colspan="1">3,03</td><td rowspan="1" colspan="1">2,67</td><td rowspan="1" colspan="1">2,43</td><td rowspan="1" colspan="1">2,34</td><td rowspan="1" colspan="1">2,43</td><td rowspan="1" colspan="1">2,43</td><td rowspan="1" colspan="1">2,55</td></tr><tr><td rowspan="1" colspan="1">Metasoma V L*</td><td rowspan="1" colspan="1">7,02</td><td rowspan="1" colspan="1">6,44</td><td rowspan="1" colspan="1">5,94</td><td rowspan="1" colspan="1">7,12</td><td rowspan="1" colspan="1">8,01</td><td rowspan="1" colspan="1">7,28</td><td rowspan="1" colspan="1">7,44</td><td rowspan="1" colspan="1">7,02</td><td rowspan="1" colspan="1">6,92</td><td rowspan="1" colspan="1">6,51</td><td rowspan="1" colspan="1">6,7</td><td rowspan="1" colspan="1">6,76</td><td rowspan="1" colspan="1">7,43</td><td rowspan="1" colspan="1">7,29</td><td rowspan="1" colspan="1">6,99</td><td rowspan="1" colspan="1">7,69</td><td rowspan="1" colspan="1">6,75</td><td rowspan="1" colspan="1">6,2</td><td rowspan="1" colspan="1">6,32</td><td rowspan="1" colspan="1">6,04</td><td rowspan="1" colspan="1">6,36</td><td rowspan="1" colspan="1">6,38</td></tr><tr><td rowspan="1" colspan="1">Metasoma V W*</td><td rowspan="1" colspan="1">2,57</td><td rowspan="1" colspan="1">2,35</td><td rowspan="1" colspan="1">2,2</td><td rowspan="1" colspan="1">2,6</td><td rowspan="1" colspan="1">2,97</td><td rowspan="1" colspan="1">2,78</td><td rowspan="1" colspan="1">2,72</td><td rowspan="1" colspan="1">2,72</td><td rowspan="1" colspan="1">2,68</td><td rowspan="1" colspan="1">2,51</td><td rowspan="1" colspan="1">2,69</td><td rowspan="1" colspan="1">2,7</td><td rowspan="1" colspan="1">2,99</td><td rowspan="1" colspan="1">2,93</td><td rowspan="1" colspan="1">2,99</td><td rowspan="1" colspan="1">3,23</td><td rowspan="1" colspan="1">2,84</td><td rowspan="1" colspan="1">2,62</td><td rowspan="1" colspan="1">2,68</td><td rowspan="1" colspan="1">2,56</td><td rowspan="1" colspan="1">2,68</td><td rowspan="1" colspan="1">2,63</td></tr><tr><td rowspan="1" colspan="1">Metasoma V H*</td><td rowspan="1" colspan="1">2,3</td><td rowspan="1" colspan="1">2,12</td><td rowspan="1" colspan="1">2,03</td><td rowspan="1" colspan="1">2,35</td><td rowspan="1" colspan="1">2,71</td><td rowspan="1" colspan="1">2,59</td><td rowspan="1" colspan="1">2,42</td><td rowspan="1" colspan="1">2,34</td><td rowspan="1" colspan="1">2,54</td><td rowspan="1" colspan="1">2,15</td><td rowspan="1" colspan="1">2,44</td><td rowspan="1" colspan="1">2,26</td><td rowspan="1" colspan="1">2,72</td><td rowspan="1" colspan="1">2,67</td><td rowspan="1" colspan="1">2,76</td><td rowspan="1" colspan="1">2,89</td><td rowspan="1" colspan="1">2,52</td><td rowspan="1" colspan="1">2,33</td><td rowspan="1" colspan="1">2,27</td><td rowspan="1" colspan="1">2,27</td><td rowspan="1" colspan="1">2,35</td><td rowspan="1" colspan="1">2,37</td></tr><tr><td rowspan="1" colspan="1">Telson L*</td><td rowspan="1" colspan="1">6,81</td><td rowspan="1" colspan="1">6,14</td><td rowspan="1" colspan="1">5,81</td><td rowspan="1" colspan="1">6,56</td><td rowspan="1" colspan="1">7,43</td><td rowspan="1" colspan="1">6,61</td><td rowspan="1" colspan="1">6,87</td><td rowspan="1" colspan="1">6,97</td><td rowspan="1" colspan="1">6,78</td><td rowspan="1" colspan="1">6,46</td><td rowspan="1" colspan="1">6,67</td><td rowspan="1" colspan="1">6,51</td><td rowspan="1" colspan="1">7,38</td><td rowspan="1" colspan="1">7,91</td><td rowspan="1" colspan="1">6,88</td><td rowspan="1" colspan="1">7,75</td><td rowspan="1" colspan="1">6,4</td><td rowspan="1" colspan="1">6,51</td><td rowspan="1" colspan="1">6,7</td><td rowspan="1" colspan="1">6,31</td><td rowspan="1" colspan="1">6,81</td><td rowspan="1" colspan="1">6,55</td></tr><tr><td rowspan="1" colspan="1">Vesicle L*</td><td rowspan="1" colspan="1">4,96</td><td rowspan="1" colspan="1">4,78</td><td rowspan="1" colspan="1">4,43</td><td rowspan="1" colspan="1">4,96</td><td rowspan="1" colspan="1">5,73</td><td rowspan="1" colspan="1">4,68</td><td rowspan="1" colspan="1">5,54</td><td rowspan="1" colspan="1">5,34</td><td rowspan="1" colspan="1">5,34</td><td rowspan="1" colspan="1">4,88</td><td rowspan="1" colspan="1">5,2</td><td rowspan="1" colspan="1">4,9</td><td rowspan="1" colspan="1">5,56</td><td rowspan="1" colspan="1">6,02</td><td rowspan="1" colspan="1">4,86</td><td rowspan="1" colspan="1">5,24</td><td rowspan="1" colspan="1">5,11</td><td rowspan="1" colspan="1">4,88</td><td rowspan="1" colspan="1">4,88</td><td rowspan="1" colspan="1">4,62</td><td rowspan="1" colspan="1">4,46</td><td rowspan="1" colspan="1">4,48</td></tr><tr><td rowspan="1" colspan="1">Vesicle W*</td><td rowspan="1" colspan="1">2,3</td><td rowspan="1" colspan="1">2,04</td><td rowspan="1" colspan="1">1,99</td><td rowspan="1" colspan="1">2,51</td><td rowspan="1" colspan="1">2,64</td><td rowspan="1" colspan="1">2,41</td><td rowspan="1" colspan="1">2,7</td><td rowspan="1" colspan="1">2,36</td><td rowspan="1" colspan="1">2,47</td><td rowspan="1" colspan="1">1,94</td><td rowspan="1" colspan="1">2,49</td><td rowspan="1" colspan="1">2,36</td><td rowspan="1" colspan="1">2,74</td><td rowspan="1" colspan="1">2,82</td><td rowspan="1" colspan="1">2,71</td><td rowspan="1" colspan="1">3,09</td><td rowspan="1" colspan="1">2,48</td><td rowspan="1" colspan="1">2,57</td><td rowspan="1" colspan="1">2,58</td><td rowspan="1" colspan="1">2,4</td><td rowspan="1" colspan="1">2,39</td><td rowspan="1" colspan="1">2,41</td></tr><tr><td rowspan="1" colspan="1">Vesicle H*</td><td rowspan="1" colspan="1">1,76</td><td rowspan="1" colspan="1">1,61</td><td rowspan="1" colspan="1">1,54</td><td rowspan="1" colspan="1">1,91</td><td rowspan="1" colspan="1">2,04</td><td rowspan="1" colspan="1">1,84</td><td rowspan="1" colspan="1">1,97</td><td rowspan="1" colspan="1">1,82</td><td rowspan="1" colspan="1">1,94</td><td rowspan="1" colspan="1">1,62</td><td rowspan="1" colspan="1">1,86</td><td rowspan="1" colspan="1">1,69</td><td rowspan="1" colspan="1">2,17</td><td rowspan="1" colspan="1">2,24</td><td rowspan="1" colspan="1">2,25</td><td rowspan="1" colspan="1">2,3</td><td rowspan="1" colspan="1">1,93</td><td rowspan="1" colspan="1">1,8</td><td rowspan="1" colspan="1">1,91</td><td rowspan="1" colspan="1">1,72</td><td rowspan="1" colspan="1">1,87</td><td rowspan="1" colspan="1">1,88</td></tr><tr><td rowspan="1" colspan="1">Aculeus L</td><td rowspan="1" colspan="1">1,92</td><td rowspan="1" colspan="1">1,86</td><td rowspan="1" colspan="1">1,46</td><td rowspan="1" colspan="1">2,14</td><td rowspan="1" colspan="1">1,53</td><td rowspan="1" colspan="1">2,33</td><td rowspan="1" colspan="1">1,43</td><td rowspan="1" colspan="1">1,48</td><td rowspan="1" colspan="1">1,78</td><td rowspan="1" colspan="1">1,72</td><td rowspan="1" colspan="1">1,64</td><td rowspan="1" colspan="1">1,38</td><td rowspan="1" colspan="1">2,51</td><td rowspan="1" colspan="1">2,56</td><td rowspan="1" colspan="1">2,2</td><td rowspan="1" colspan="1">2,79</td><td rowspan="1" colspan="1">2,23</td><td rowspan="1" colspan="1">1,37</td><td rowspan="1" colspan="1">1,53</td><td rowspan="1" colspan="1">1,55</td><td rowspan="1" colspan="1">2,11</td><td rowspan="1" colspan="1">1,49</td></tr><tr><td rowspan="1" colspan="1">Pedipalp L</td><td rowspan="1" colspan="1">20,8</td><td rowspan="1" colspan="1">19,24</td><td rowspan="1" colspan="1">17,64</td><td rowspan="1" colspan="1">20,98</td><td rowspan="1" colspan="1">22,77</td><td rowspan="1" colspan="1">21,85</td><td rowspan="1" colspan="1">21,08</td><td rowspan="1" colspan="1">19,72</td><td rowspan="1" colspan="1">19,29</td><td rowspan="1" colspan="1">18,77</td><td rowspan="1" colspan="1">20,04</td><td rowspan="1" colspan="1">18,84</td><td rowspan="1" colspan="1">23,36</td><td rowspan="1" colspan="1">23,2</td><td rowspan="1" colspan="1">21,18</td><td rowspan="1" colspan="1">24,15</td><td rowspan="1" colspan="1">20,77</td><td rowspan="1" colspan="1">19,08</td><td rowspan="1" colspan="1">19,72</td><td rowspan="1" colspan="1">17,67</td><td rowspan="1" colspan="1">19,8</td><td rowspan="1" colspan="1">19,12</td></tr><tr><td rowspan="1" colspan="1">Pedipalp femur L*</td><td rowspan="1" colspan="1">4,94</td><td rowspan="1" colspan="1">4,34</td><td rowspan="1" colspan="1">4,29</td><td rowspan="1" colspan="1">4,86</td><td rowspan="1" colspan="1">5,47</td><td rowspan="1" colspan="1">4,95</td><td rowspan="1" colspan="1">5,06</td><td rowspan="1" colspan="1">4,97</td><td rowspan="1" colspan="1">5,04</td><td rowspan="1" colspan="1">4,5</td><td rowspan="1" colspan="1">4,91</td><td rowspan="1" colspan="1">4,77</td><td rowspan="1" colspan="1">5,45</td><td rowspan="1" colspan="1">5,5</td><td rowspan="1" colspan="1">5,13</td><td rowspan="1" colspan="1">5,43</td><td rowspan="1" colspan="1">4,75</td><td rowspan="1" colspan="1">4,63</td><td rowspan="1" colspan="1">4,73</td><td rowspan="1" colspan="1">4,32</td><td rowspan="1" colspan="1">4,69</td><td rowspan="1" colspan="1">4,47</td></tr><tr><td rowspan="1" colspan="1">Pedipalp femur W*</td><td rowspan="1" colspan="1">1,6</td><td rowspan="1" colspan="1">1,49</td><td rowspan="1" colspan="1">1,52</td><td rowspan="1" colspan="1">1,64</td><td rowspan="1" colspan="1">1,92</td><td rowspan="1" colspan="1">1,56</td><td rowspan="1" colspan="1">1,75</td><td rowspan="1" colspan="1">1,75</td><td rowspan="1" colspan="1">1,76</td><td rowspan="1" colspan="1">1,62</td><td rowspan="1" colspan="1">1,75</td><td rowspan="1" colspan="1">1,79</td><td rowspan="1" colspan="1">1,83</td><td rowspan="1" colspan="1">1,93</td><td rowspan="1" colspan="1">1,74</td><td rowspan="1" colspan="1">1,78</td><td rowspan="1" colspan="1">1,79</td><td rowspan="1" colspan="1">1,74</td><td rowspan="1" colspan="1">1,65</td><td rowspan="1" colspan="1">1,69</td><td rowspan="1" colspan="1">1,58</td><td rowspan="1" colspan="1">1,52</td></tr><tr><td rowspan="1" colspan="1">Pedipalp femur H*</td><td rowspan="1" colspan="1">1,43</td><td rowspan="1" colspan="1">1,34</td><td rowspan="1" colspan="1">1,2</td><td rowspan="1" colspan="1">1,58</td><td rowspan="1" colspan="1">1,53</td><td rowspan="1" colspan="1">1,48</td><td rowspan="1" colspan="1">1,4</td><td rowspan="1" colspan="1">1,37</td><td rowspan="1" colspan="1">1,31</td><td rowspan="1" colspan="1">1,27</td><td rowspan="1" colspan="1">1,4</td><td rowspan="1" colspan="1">1,39</td><td rowspan="1" colspan="1">1,69</td><td rowspan="1" colspan="1">1,56</td><td rowspan="1" colspan="1">1,57</td><td rowspan="1" colspan="1">1,84</td><td rowspan="1" colspan="1">1,64</td><td rowspan="1" colspan="1">1,34</td><td rowspan="1" colspan="1">1,41</td><td rowspan="1" colspan="1">1,35</td><td rowspan="1" colspan="1">1,34</td><td rowspan="1" colspan="1">1,42</td></tr><tr><td rowspan="1" colspan="1">Pedipalp patella L*</td><td rowspan="1" colspan="1">5</td><td rowspan="1" colspan="1">5,55</td><td rowspan="1" colspan="1">4,48</td><td rowspan="1" colspan="1">4,95</td><td rowspan="1" colspan="1">5,65</td><td rowspan="1" colspan="1">5,15</td><td rowspan="1" colspan="1">5,19</td><td rowspan="1" colspan="1">4,85</td><td rowspan="1" colspan="1">4,73</td><td rowspan="1" colspan="1">4,68</td><td rowspan="1" colspan="1">5,1</td><td rowspan="1" colspan="1">4,92</td><td rowspan="1" colspan="1">5,81</td><td rowspan="1" colspan="1">5,63</td><td rowspan="1" colspan="1">5,61</td><td rowspan="1" colspan="1">5,91</td><td rowspan="1" colspan="1">5,33</td><td rowspan="1" colspan="1">4,86</td><td rowspan="1" colspan="1">5,17</td><td rowspan="1" colspan="1">4,95</td><td rowspan="1" colspan="1">5,03</td><td rowspan="1" colspan="1">4,95</td></tr><tr><td rowspan="1" colspan="1">Pedipalp patella W*</td><td rowspan="1" colspan="1">2,09</td><td rowspan="1" colspan="1">1,96</td><td rowspan="1" colspan="1">1,77</td><td rowspan="1" colspan="1">2,03</td><td rowspan="1" colspan="1">2,3</td><td rowspan="1" colspan="1">2,16</td><td rowspan="1" colspan="1">2,09</td><td rowspan="1" colspan="1">2,04</td><td rowspan="1" colspan="1">2,09</td><td rowspan="1" colspan="1">1,93</td><td rowspan="1" colspan="1">2,05</td><td rowspan="1" colspan="1">1,98</td><td rowspan="1" colspan="1">2,35</td><td rowspan="1" colspan="1">2,32</td><td rowspan="1" colspan="1">2,23</td><td rowspan="1" colspan="1">2,55</td><td rowspan="1" colspan="1">2,31</td><td rowspan="1" colspan="1">2,1</td><td rowspan="1" colspan="1">2,1</td><td rowspan="1" colspan="1">2,03</td><td rowspan="1" colspan="1">1,99</td><td rowspan="1" colspan="1">2,08</td></tr><tr><td rowspan="1" colspan="1">Pedipalp patella H*</td><td rowspan="1" colspan="1">1,93</td><td rowspan="1" colspan="1">1,78</td><td rowspan="1" colspan="1">1,69</td><td rowspan="1" colspan="1">2,01</td><td rowspan="1" colspan="1">2,2</td><td rowspan="1" colspan="1">2,1</td><td rowspan="1" colspan="1">1,97</td><td rowspan="1" colspan="1">1,99</td><td rowspan="1" colspan="1">2,08</td><td rowspan="1" colspan="1">1,94</td><td rowspan="1" colspan="1">2,09</td><td rowspan="1" colspan="1">2,02</td><td rowspan="1" colspan="1">2,26</td><td rowspan="1" colspan="1">2,27</td><td rowspan="1" colspan="1">2,06</td><td rowspan="1" colspan="1">2,38</td><td rowspan="1" colspan="1">1,97</td><td rowspan="1" colspan="1">2,01</td><td rowspan="1" colspan="1">2,04</td><td rowspan="1" colspan="1">1,9</td><td rowspan="1" colspan="1">2,03</td><td rowspan="1" colspan="1">2</td></tr><tr><td rowspan="1" colspan="1">Chela L*</td><td rowspan="1" colspan="1">9,81</td><td rowspan="1" colspan="1">9,11</td><td rowspan="1" colspan="1">8,56</td><td rowspan="1" colspan="1">9,67</td><td rowspan="1" colspan="1">10,92</td><td rowspan="1" colspan="1">9,65</td><td rowspan="1" colspan="1">9,94</td><td rowspan="1" colspan="1">9,64</td><td rowspan="1" colspan="1">9,72</td><td rowspan="1" colspan="1">9,13</td><td rowspan="1" colspan="1">9,85</td><td rowspan="1" colspan="1">9,48</td><td rowspan="1" colspan="1">10,88</td><td rowspan="1" colspan="1">11,23</td><td rowspan="1" colspan="1">9,88</td><td rowspan="1" colspan="1">11,02</td><td rowspan="1" colspan="1">9,74</td><td rowspan="1" colspan="1">9,44</td><td rowspan="1" colspan="1">9,79</td><td rowspan="1" colspan="1">9,09</td><td rowspan="1" colspan="1">9,68</td><td rowspan="1" colspan="1">9,71</td></tr><tr><td rowspan="1" colspan="1">Manus W*</td><td rowspan="1" colspan="1">3,85</td><td rowspan="1" colspan="1">3,76</td><td rowspan="1" colspan="1">3,36</td><td rowspan="1" colspan="1">4,13</td><td rowspan="1" colspan="1">4,68</td><td rowspan="1" colspan="1">4,26</td><td rowspan="1" colspan="1">3,98</td><td rowspan="1" colspan="1">4,44</td><td rowspan="1" colspan="1">4,44</td><td rowspan="1" colspan="1">4,19</td><td rowspan="1" colspan="1">4,61</td><td rowspan="1" colspan="1">4,25</td><td rowspan="1" colspan="1">4,19</td><td rowspan="1" colspan="1">4,09</td><td rowspan="1" colspan="1">3,75</td><td rowspan="1" colspan="1">4,63</td><td rowspan="1" colspan="1">3,76</td><td rowspan="1" colspan="1">4,08</td><td rowspan="1" colspan="1">3,98</td><td rowspan="1" colspan="1">3,8</td><td rowspan="1" colspan="1">4</td><td rowspan="1" colspan="1">3,94</td></tr><tr><td rowspan="1" colspan="1">Manus T*</td><td rowspan="1" colspan="1">2,79</td><td rowspan="1" colspan="1">2,6</td><td rowspan="1" colspan="1">2,5</td><td rowspan="1" colspan="1">2,9</td><td rowspan="1" colspan="1">3,44</td><td rowspan="1" colspan="1">3,08</td><td rowspan="1" colspan="1">3,04</td><td rowspan="1" colspan="1">3,22</td><td rowspan="1" colspan="1">3</td><td rowspan="1" colspan="1">2,88</td><td rowspan="1" colspan="1">3,25</td><td rowspan="1" colspan="1">2,97</td><td rowspan="1" colspan="1">3,21</td><td rowspan="1" colspan="1">3,11</td><td rowspan="1" colspan="1">2,79</td><td rowspan="1" colspan="1">3,39</td><td rowspan="1" colspan="1">2,82</td><td rowspan="1" colspan="1">2,9</td><td rowspan="1" colspan="1">2,94</td><td rowspan="1" colspan="1">2,82</td><td rowspan="1" colspan="1">2,9</td><td rowspan="1" colspan="1">2,74</td></tr><tr><td rowspan="1" colspan="1">Finger fixed L</td><td rowspan="1" colspan="1">4,58</td><td rowspan="1" colspan="1">3,86</td><td rowspan="1" colspan="1">3,55</td><td rowspan="1" colspan="1">4,57</td><td rowspan="1" colspan="1">4,35</td><td rowspan="1" colspan="1">4,63</td><td rowspan="1" colspan="1">3,81</td><td rowspan="1" colspan="1">3,54</td><td rowspan="1" colspan="1">3,65</td><td rowspan="1" colspan="1">3,59</td><td rowspan="1" colspan="1">3,79</td><td rowspan="1" colspan="1">3,75</td><td rowspan="1" colspan="1">5,31</td><td rowspan="1" colspan="1">5,18</td><td rowspan="1" colspan="1">4,59</td><td rowspan="1" colspan="1">4,88</td><td rowspan="1" colspan="1">4,33</td><td rowspan="1" colspan="1">3,61</td><td rowspan="1" colspan="1">4,32</td><td rowspan="1" colspan="1">3,88</td><td rowspan="1" colspan="1">4,16</td><td rowspan="1" colspan="1">4,2</td></tr><tr><td rowspan="1" colspan="1">Finger movable L*</td><td rowspan="1" colspan="1">6,22</td><td rowspan="1" colspan="1">6,05</td><td rowspan="1" colspan="1">5,56</td><td rowspan="1" colspan="1">6,18</td><td rowspan="1" colspan="1">6,62</td><td rowspan="1" colspan="1">5,96</td><td rowspan="1" colspan="1">6,29</td><td rowspan="1" colspan="1">6,19</td><td rowspan="1" colspan="1">6,34</td><td rowspan="1" colspan="1">5,81</td><td rowspan="1" colspan="1">6,52</td><td rowspan="1" colspan="1">6,27</td><td rowspan="1" colspan="1">6,86</td><td rowspan="1" colspan="1">7,04</td><td rowspan="1" colspan="1">5,85</td><td rowspan="1" colspan="1">6,58</td><td rowspan="1" colspan="1">6,02</td><td rowspan="1" colspan="1">5,98</td><td rowspan="1" colspan="1">6,15</td><td rowspan="1" colspan="1">5,96</td><td rowspan="1" colspan="1">6,39</td><td rowspan="1" colspan="1">6,18</td></tr><tr><td rowspan="1" colspan="1">Pectine L*</td><td rowspan="1" colspan="1">5,64</td><td rowspan="1" colspan="1">6,12</td><td rowspan="1" colspan="1">4,86</td><td rowspan="1" colspan="1">5,95</td><td rowspan="1" colspan="1">7,02</td><td rowspan="1" colspan="1">6,88</td><td rowspan="1" colspan="1">6,56</td><td rowspan="1" colspan="1">6,06</td><td rowspan="1" colspan="1">6,2</td><td rowspan="1" colspan="1">5,28</td><td rowspan="1" colspan="1">5,81</td><td rowspan="1" colspan="1">5,92</td><td rowspan="1" colspan="1">5,03</td><td rowspan="1" colspan="1">4,93</td><td rowspan="1" colspan="1">4,78</td><td rowspan="1" colspan="1">5,31</td><td rowspan="1" colspan="1">4,47</td><td rowspan="1" colspan="1">3,76</td><td rowspan="1" colspan="1">4,24</td><td rowspan="1" colspan="1">4,13</td><td rowspan="1" colspan="1">4,5</td><td rowspan="1" colspan="1">4,33</td></tr><tr><td rowspan="1" colspan="1">Pectine W</td><td rowspan="1" colspan="1">1,53</td><td rowspan="1" colspan="1">1,69</td><td rowspan="1" colspan="1">1,26</td><td rowspan="1" colspan="1">1,86</td><td rowspan="1" colspan="1">1,82</td><td rowspan="1" colspan="1">1,98</td><td rowspan="1" colspan="1">1,4</td><td rowspan="1" colspan="1">1,66</td><td rowspan="1" colspan="1">1,32</td><td rowspan="1" colspan="1">1,55</td><td rowspan="1" colspan="1">1,56</td><td rowspan="1" colspan="1">1,41</td><td rowspan="1" colspan="1">1,53</td><td rowspan="1" colspan="1">1,04</td><td rowspan="1" colspan="1">1,04</td><td rowspan="1" colspan="1">1,92</td><td rowspan="1" colspan="1">1,01</td><td rowspan="1" colspan="1">0,98</td><td rowspan="1" colspan="1">1,05</td><td rowspan="1" colspan="1">0,97</td><td rowspan="1" colspan="1">1,19</td><td rowspan="1" colspan="1">1,13</td></tr></tbody></table></table-wrap><supplementary-material xmlns:xlink="http://www.w3.org/1999/xlink" id="S3" position="float" orientation="portrait" xlink:type="simple"><object-id content-type="arpha" xlink:type="simple">27CC535F-22BD-5519-996E-ED4B51869876</object-id><label>Supplementary material 3</label><caption><p>Variation in selected morphological characters across <italic><tp:taxon-name><tp:taxon-name-part taxon-name-part-type="genus" reg="Paruroctonus">Paruroctonus</tp:taxon-name-part><tp:taxon-name-part taxon-name-part-type="species" reg="tulare">tulare</tp:taxon-name-part></tp:taxon-name></italic> sp. nov. specimens examined in this study</p></caption><statement content-type="dataType"><label>Data type</label><p>xlsx</p></statement><media xlink:href="zookeys-1185-199_article-103574__-s003.xlsx" mimetype="application" mime-subtype="vnd.openxmlformats-officedocument.spreadsheetml.sheet" position="float" orientation="portrait" xlink:type="simple" id="oo_944631.xlsx"><uri content-type="original_file" xlink:type="simple">https://binary.pensoft.net/file/944631</uri></media><permissions><license xlink:type="simple"><license-p>This dataset is made available under the Open Database License (http://opendatacommons.org/licenses/odbl/1.0/). The Open Database License (ODbL) is a license agreement intended to allow users to freely share, modify, and use this Dataset while maintaining this same freedom for others, provided that the original source and author(s) are credited.</license-p></license></permissions><attrib specific-use="authors">Prakrit Jain, Harper Forbes, Jacob A. Gorneau, Lauren A. Esposito</attrib></supplementary-material></tp:treatment-sec><ref-list><ref id="B51"><mixed-citation xmlns:xlink="http://www.w3.org/1999/xlink" xlink:type="simple"><person-group><name name-style="western"><surname>Soleglad</surname><given-names>ME</given-names></name><name name-style="western"><surname>Fet</surname><given-names>V</given-names></name></person-group> (<year>2003</year>) <article-title>The scorpion sternum: structure and phylogeny (<tp:taxon-name><tp:taxon-name-part taxon-name-part-type="order">Scorpiones</tp:taxon-name-part></tp:taxon-name>: Orthosterni).</article-title><source>Euscorpius</source><volume>2003</volume>(<issue>5</issue>): <fpage>1</fpage>–<lpage>34</lpage>. <ext-link xlink:href="10.18590/euscorpius.2003.vol2003.iss5.1" ext-link-type="doi" xlink:type="simple">https://doi.org/10.18590/euscorpius.2003.vol2003.iss5.1</ext-link></mixed-citation></ref><ref id="B37"><mixed-citation xmlns:xlink="http://www.w3.org/1999/xlink" xlink:type="simple"><person-group><name name-style="western"><surname>Monod</surname><given-names>L</given-names></name><name name-style="western"><surname>Cauwet</surname><given-names>L</given-names></name><name name-style="western"><surname>González-Santillán</surname><given-names>E</given-names></name><name name-style="western"><surname>Huber</surname><given-names>S</given-names></name></person-group> (<year>2017</year>) <article-title>The male sexual apparatus in the order <tp:taxon-name><tp:taxon-name-part taxon-name-part-type="order">Scorpiones</tp:taxon-name-part></tp:taxon-name> (<tp:taxon-name><tp:taxon-name-part taxon-name-part-type="class">Arachnida</tp:taxon-name-part></tp:taxon-name>): A comparative study of functional morphology as a tool to define hypotheses of homology.</article-title><source>Frontiers in Zoology</source><volume>14</volume>(<issue>1</issue>): <fpage>1</fpage>–<lpage>48</lpage>. <ext-link xlink:href="10.1186/s12983-017-0231-z" ext-link-type="doi" xlink:type="simple">https://doi.org/10.1186/s12983-017-0231-z</ext-link></mixed-citation></ref><ref id="B9"><mixed-citation xmlns:xlink="http://www.w3.org/1999/xlink" xlink:type="simple">ECORP [ECORP Environmental Consulting] (<year>2007</year>) Tulare Lake Basin Hydrology and Hydrography: A Summary of the Movement of Water and Aquatic Species. U.S. Environmental Protection Agency Document Number 909R07002.</mixed-citation></ref><ref id="B7"><mixed-citation xmlns:xlink="http://www.w3.org/1999/xlink" xlink:type="simple"><person-group><name name-style="western"><surname>Dewitz</surname><given-names>J</given-names></name></person-group> (<year>2021</year>) National Land Cover Database (NLCD) 2019 Products (ver. 2.0, June 2021): U.S. Geological Survey data release. <ext-link xlink:href="10.5066/P9KZCM54" ext-link-type="doi" xlink:type="simple">https://doi.org/10.5066/P9KZCM54</ext-link> [12/7/2022]</mixed-citation></ref><ref id="B19"><mixed-citation xmlns:xlink="http://www.w3.org/1999/xlink" xlink:type="simple"><person-group><name name-style="western"><surname>Hamada</surname><given-names>Y</given-names></name><name name-style="western"><surname>Stow</surname><given-names>DA</given-names></name><name name-style="western"><surname>Coulter</surname><given-names>LL</given-names></name><name name-style="western"><surname>Jafolla</surname><given-names>JC</given-names></name><name name-style="western"><surname>Hendricks</surname><given-names>LW</given-names></name></person-group> (<year>2007</year>) <article-title>Detecting Tamarisk species (<italic><tp:taxon-name><tp:taxon-name-part taxon-name-part-type="genus">Tamarix</tp:taxon-name-part></tp:taxon-name></italic> spp.) in riparian habitats of Southern California using high spatial resolution hyperspectral imagery.</article-title><source>Remote Sensing of Environment</source><volume>109</volume>(<issue>2</issue>): <fpage>237</fpage>–<lpage>248</lpage>. <ext-link xlink:href="10.1016/j.rse.2007.01.003" ext-link-type="doi" xlink:type="simple">https://doi.org/10.1016/j.rse.2007.01.003</ext-link></mixed-citation></ref><ref id="B50"><mixed-citation xmlns:xlink="http://www.w3.org/1999/xlink" xlink:type="simple"><person-group><name name-style="western"><surname>Smith</surname><given-names>L</given-names></name></person-group> (<year>2005</year>) <article-title>Host plant specificity and potential impact of <italic><tp:taxon-name><tp:taxon-name-part taxon-name-part-type="genus">Aceria</tp:taxon-name-part><tp:taxon-name-part taxon-name-part-type="species">salsolae</tp:taxon-name-part></tp:taxon-name></italic> (<tp:taxon-name><tp:taxon-name-part taxon-name-part-type="subclass">Acari</tp:taxon-name-part></tp:taxon-name>: <tp:taxon-name><tp:taxon-name-part taxon-name-part-type="family">Eriophyidae</tp:taxon-name-part></tp:taxon-name>), an agent proposed for biological control of Russian thistle (<italic><tp:taxon-name><tp:taxon-name-part taxon-name-part-type="genus">Salsola</tp:taxon-name-part><tp:taxon-name-part taxon-name-part-type="species">tragus</tp:taxon-name-part></tp:taxon-name></italic>).</article-title><source>Biological Control</source><volume>34</volume>(<issue>1</issue>): <fpage>83</fpage>–<lpage>92</lpage>. <ext-link xlink:href="10.1016/j.biocontrol.2005.03.003" ext-link-type="doi" xlink:type="simple">https://doi.org/10.1016/j.biocontrol.2005.03.003</ext-link></mixed-citation></ref><ref id="B45"><mixed-citation xmlns:xlink="http://www.w3.org/1999/xlink" xlink:type="simple"><person-group><name name-style="western"><surname>Poggio</surname><given-names>L</given-names></name><name name-style="western"><surname>De Sousa</surname><given-names>LM</given-names></name><name name-style="western"><surname>Batjes</surname><given-names>NH</given-names></name><name name-style="western"><surname>Heuvelink</surname><given-names>G</given-names></name><name name-style="western"><surname>Kempen</surname><given-names>B</given-names></name><name name-style="western"><surname>Ribeiro</surname><given-names>E</given-names></name><name name-style="western"><surname>Rossiter</surname><given-names>D</given-names></name></person-group> (<year>2021</year>) <article-title>SoilGrids 2.0: Producing soil information for the globe with quantified spatial uncertainty.</article-title><source>Soil (Göttingen)</source><volume>7</volume>(<issue>1</issue>): <fpage>217</fpage>–<lpage>240</lpage>. <ext-link xlink:href="10.5194/soil-7-217-2021" ext-link-type="doi" xlink:type="simple">https://doi.org/10.5194/soil-7-217-2021</ext-link></mixed-citation></ref><ref id="B46"><mixed-citation xmlns:xlink="http://www.w3.org/1999/xlink" xlink:type="simple"><person-group><name name-style="western"><surname>Polis</surname><given-names>GA</given-names></name></person-group> (<year>1980</year>) <article-title>The effect of cannibalism on the demography and activity of a natural population of desert scorpions.</article-title><source>Behavioral Ecology and Sociobiology</source><volume>7</volume>(<issue>1</issue>): <fpage>25</fpage>–<lpage>35</lpage>. <ext-link xlink:href="10.1007/BF00302515" ext-link-type="doi" xlink:type="simple">https://doi.org/10.1007/BF00302515</ext-link></mixed-citation></ref><ref id="B28"><mixed-citation xmlns:xlink="http://www.w3.org/1999/xlink" xlink:type="simple"><person-group><name name-style="western"><surname>Kelly</surname><given-names>PA</given-names></name><name name-style="western"><surname>Phillips</surname><given-names>SE</given-names></name><name name-style="western"><surname>Williams</surname><given-names>DF</given-names></name></person-group> (<year>2005</year>) Documenting Ecological Change in Time and Space: The San Joaquin Valley of California. Mammalian diversification: from chromosomes to phylogeography 133: 57. <ext-link xlink:href="10.1525/california/9780520098534.003.0002" ext-link-type="doi" xlink:type="simple">https://doi.org/10.1525/california/9780520098534.003.0002</ext-link></mixed-citation></ref><ref id="B53"><mixed-citation xmlns:xlink="http://www.w3.org/1999/xlink" xlink:type="simple"><person-group><name name-style="western"><surname>Stewart</surname><given-names>JA</given-names></name><name name-style="western"><surname>Butterfield</surname><given-names>HS</given-names></name><name name-style="western"><surname>Richmond</surname><given-names>JQ</given-names></name><name name-style="western"><surname>Germano</surname><given-names>DJ</given-names></name><name name-style="western"><surname>Westphal</surname><given-names>MF</given-names></name><name name-style="western"><surname>Tennant</surname><given-names>EN</given-names></name><name name-style="western"><surname>Sinervo</surname><given-names>B</given-names></name></person-group> (<year>2019</year>) Habitat restoration opportunities, climatic niche contraction, and conservation biogeography in California’s San Joaquin Desert. PLoS ONE 14(1): e0210766. <ext-link xlink:href="10.1371/journal.pone.0210766" ext-link-type="doi" xlink:type="simple">https://doi.org/10.1371/journal.pone.0210766</ext-link></mixed-citation></ref><ref id="B44"><mixed-citation xmlns:xlink="http://www.w3.org/1999/xlink" xlink:type="simple"><person-group><name name-style="western"><surname>Phillips</surname><given-names>ML</given-names></name><name name-style="western"><surname>McNellis</surname><given-names>BE</given-names></name><name name-style="western"><surname>Allen</surname><given-names>MF</given-names></name><name name-style="western"><surname>Allen</surname><given-names>EB</given-names></name></person-group> (<year>2019</year>) <article-title>Differences in root phenology and water depletion by an invasive grass explains persistence in a Mediterranean ecosystem.</article-title><source>American Journal of Botany</source><volume>106</volume>(<issue>9</issue>): <fpage>1210</fpage>–<lpage>1218</lpage>. <ext-link xlink:href="10.1002/ajb2.1344" ext-link-type="doi" xlink:type="simple">https://doi.org/10.1002/ajb2.1344</ext-link></mixed-citation></ref><ref id="B8"><mixed-citation xmlns:xlink="http://www.w3.org/1999/xlink" xlink:type="simple"><person-group><name name-style="western"><surname>Dobkin</surname><given-names>DS</given-names></name><name name-style="western"><surname>Rich</surname><given-names>AC</given-names></name><name name-style="western"><surname>Pyle</surname><given-names>WH</given-names></name></person-group> (<year>1998</year>) <article-title>Habitat and avifaunal recovery from livestock grazing in a riparian meadow system of the northwestern Great Basin.</article-title><source>Conservation Biology</source><volume>12</volume>(<issue>1</issue>): <fpage>209</fpage>–<lpage>221</lpage>. <ext-link xlink:href="10.1046/j.1523-1739.1998.96349.x" ext-link-type="doi" xlink:type="simple">https://doi.org/10.1046/j.1523-1739.1998.96349.x</ext-link></mixed-citation></ref><ref id="B34"><mixed-citation xmlns:xlink="http://www.w3.org/1999/xlink" xlink:type="simple"><person-group><name name-style="western"><surname>Marty</surname><given-names>JT</given-names></name></person-group> (<year>2005</year>) <article-title>Effects of cattle grazing on diversity in ephemeral wetlands.</article-title><source>Conservation Biology</source><volume>19</volume>(<issue>5</issue>): <fpage>1626</fpage>–<lpage>1632</lpage>. <ext-link xlink:href="10.1111/j.1523-1739.2005.00198.x" ext-link-type="doi" xlink:type="simple">https://doi.org/10.1111/j.1523-1739.2005.00198.x</ext-link></mixed-citation></ref><ref id="B16"><mixed-citation xmlns:xlink="http://www.w3.org/1999/xlink" xlink:type="simple"><person-group><name name-style="western"><surname>Germano</surname><given-names>DJ</given-names></name><name name-style="western"><surname>Rathbun</surname><given-names>GB</given-names></name><name name-style="western"><surname>Saslaw</surname><given-names>LR</given-names></name></person-group> (<year>2012</year>) <article-title>Effects of grazing and invasive grasses on desert vertebrates in California.</article-title><source>The Journal of Wildlife Management</source><volume>76</volume>(<issue>4</issue>): <fpage>670</fpage>–<lpage>682</lpage>. <ext-link xlink:href="10.1002/jwmg.316" ext-link-type="doi" xlink:type="simple">https://doi.org/10.1002/jwmg.316</ext-link></mixed-citation></ref><ref id="B29"><mixed-citation xmlns:xlink="http://www.w3.org/1999/xlink" xlink:type="simple"><person-group><name name-style="western"><surname>Kimball</surname><given-names>S</given-names></name><name name-style="western"><surname>Schiffman</surname><given-names>PM</given-names></name></person-group> (<year>2003</year>) <article-title>Differing effects of cattle grazing on native and alien plants.</article-title><source>Conservation Biology</source><volume>17</volume>(<issue>6</issue>): <fpage>1681</fpage>–<lpage>1693</lpage>. <ext-link xlink:href="10.1111/j.1523-1739.2003.00205.x" ext-link-type="doi" xlink:type="simple">https://doi.org/10.1111/j.1523-1739.2003.00205.x</ext-link></mixed-citation></ref><ref id="B20"><mixed-citation xmlns:xlink="http://www.w3.org/1999/xlink" xlink:type="simple"><person-group><name name-style="western"><surname>Hayes</surname><given-names>GF</given-names></name><name name-style="western"><surname>Holl</surname><given-names>KD</given-names></name></person-group> (<year>2003</year>) <article-title>Cattle grazing impacts on annual forbs and vegetation composition of mesic grasslands in California.</article-title><source>Conservation Biology</source><volume>17</volume>(<issue>6</issue>): <fpage>1694</fpage>–<lpage>1702</lpage>. <ext-link xlink:href="10.1111/j.1523-1739.2003.00281.x" ext-link-type="doi" xlink:type="simple">https://doi.org/10.1111/j.1523-1739.2003.00281.x</ext-link></mixed-citation></ref><ref id="B6"><mixed-citation xmlns:xlink="http://www.w3.org/1999/xlink" xlink:type="simple"><person-group><name name-style="western"><surname>Cypher</surname><given-names>BL</given-names></name><name name-style="western"><surname>Tennant</surname><given-names>EN</given-names></name><name name-style="western"><surname>Job</surname><given-names>CLVH</given-names></name><name name-style="western"><surname>Madrid</surname><given-names>AY</given-names></name><name name-style="western"><surname>Westall</surname><given-names>TL</given-names></name><name name-style="western"><surname>Germano</surname><given-names>DJ</given-names></name><name name-style="western"><surname>Phillips</surname><given-names>SE</given-names></name></person-group> (<year>2012</year>) Restoration of Tipton Kangaroo Rats at Kern National Wildlife Refuge. California State University Stanislaus, Turlock, 1–22.</mixed-citation></ref><ref id="B13"><mixed-citation xmlns:xlink="http://www.w3.org/1999/xlink" xlink:type="simple"><person-group><name name-style="western"><surname>Forister</surname><given-names>ML</given-names></name><name name-style="western"><surname>Cousens</surname><given-names>B</given-names></name><name name-style="western"><surname>Harrison</surname><given-names>JG</given-names></name><name name-style="western"><surname>Anderson</surname><given-names>K</given-names></name><name name-style="western"><surname>Thorne</surname><given-names>JH</given-names></name><name name-style="western"><surname>Waetjen</surname><given-names>D</given-names></name><name name-style="western"><surname>Shapiro</surname><given-names>AM</given-names></name></person-group> (<year>2016</year>) <article-title>Increasing neonicotinoid use and the declining butterfly fauna of lowland California.</article-title><source>Biology Letters</source><volume>12</volume>(<issue>8</issue>): <fpage>20160475</fpage>. <ext-link xlink:href="10.1098/rsbl.2016.0475" ext-link-type="doi" xlink:type="simple">https://doi.org/10.1098/rsbl.2016.0475</ext-link></mixed-citation></ref><ref id="B10"><mixed-citation xmlns:xlink="http://www.w3.org/1999/xlink" xlink:type="simple"><person-group><name name-style="western"><surname>Fernandez-Bou</surname><given-names>AS</given-names></name><name name-style="western"><surname>Ortiz-Partida</surname><given-names>JP</given-names></name><name name-style="western"><surname>Pells</surname><given-names>C</given-names></name><name name-style="western"><surname>Classen-Rodriguez</surname><given-names>LM</given-names></name><name name-style="western"><surname>Espinoza</surname><given-names>V</given-names></name><name name-style="western"><surname>Rodríguez-Flores</surname><given-names>JM</given-names></name><name name-style="western"><surname>Booth</surname><given-names>L</given-names></name><name name-style="western"><surname>Burmistrova</surname><given-names>J</given-names></name><name name-style="western"><surname>Cai</surname><given-names>A</given-names></name><name name-style="western"><surname>Cairo</surname><given-names>A</given-names></name><name name-style="western"><surname>Capitman</surname><given-names>JA</given-names></name><name name-style="western"><surname>Cole</surname><given-names>S</given-names></name><name name-style="western"><surname>Flores-Landeros</surname><given-names>H</given-names></name><name name-style="western"><surname>Guzman</surname><given-names>A</given-names></name><name name-style="western"><surname>Maskey</surname><given-names>ML</given-names></name><name name-style="western"><surname>Martínez-Escobar</surname><given-names>D</given-names></name><name name-style="western"><surname>Sanchez-Perez</surname><given-names>PA</given-names></name><name name-style="western"><surname>Valero-Fandiño</surname><given-names>J</given-names></name><name name-style="western"><surname>Viers</surname><given-names>JH</given-names></name><name name-style="western"><surname>Westerling</surname><given-names>L</given-names></name><name name-style="western"><surname>Medellín-Azuara</surname><given-names>J</given-names></name></person-group> (<year>2021</year>) Regional Report for the San Joaquin Valley Region on Impacts of Climate Change. California Natural Resources Agency. Publication number: SUM-CCCA4-2021-003.</mixed-citation></ref><ref id="B54"><mixed-citation xmlns:xlink="http://www.w3.org/1999/xlink" xlink:type="simple"><person-group><name name-style="western"><surname>Stoffer</surname><given-names>PW</given-names></name></person-group> (<year>2004</year>) Desert landforms and surface processes in the Mojave National Preserve and vicinity (No. 2004-1007). <ext-link xlink:href="10.3133/ofr20041007" ext-link-type="doi" xlink:type="simple">https://doi.org/10.3133/ofr20041007</ext-link></mixed-citation></ref><ref id="B39"><mixed-citation xmlns:xlink="http://www.w3.org/1999/xlink" xlink:type="simple"><person-group><name name-style="western"><surname>Negrini</surname><given-names>RM</given-names></name><name name-style="western"><surname>Wigand</surname><given-names>PE</given-names></name><name name-style="western"><surname>Draucker</surname><given-names>S</given-names></name><name name-style="western"><surname>Gobalet</surname><given-names>K</given-names></name><name name-style="western"><surname>Gardner</surname><given-names>JK</given-names></name><name name-style="western"><surname>Sutton</surname><given-names>MQ</given-names></name><name name-style="western"><surname>Yohe</surname><given-names>RM II</given-names></name></person-group> (<year>2006</year>) <article-title>The Rambla highstand shoreline and the Holocene lake-level history of Tulare Lake, California, USA.</article-title><source>Quaternary Science Reviews</source><volume>25</volume>(<issue>13–14</issue>): <fpage>1599</fpage>–<lpage>1618</lpage>. <ext-link xlink:href="10.1016/j.quascirev.2005.11.014" ext-link-type="doi" xlink:type="simple">https://doi.org/10.1016/j.quascirev.2005.11.014</ext-link></mixed-citation></ref><ref id="B41"><mixed-citation xmlns:xlink="http://www.w3.org/1999/xlink" xlink:type="simple"><person-group><name name-style="western"><surname>Phillips</surname><given-names>SE</given-names></name><name name-style="western"><surname>Cypher</surname><given-names>BL</given-names></name></person-group> (<year>2019</year>) <article-title>Solar energy development and endangered species in the San Joaquin Valley, California: Identification of conflict zones.</article-title><source>Western Wildlife</source><volume>6</volume>: <fpage>29</fpage>–<lpage>44</lpage>.</mixed-citation></ref><ref id="B24"><mixed-citation xmlns:xlink="http://www.w3.org/1999/xlink" xlink:type="simple">IUCN (<year>2022</year>) Guidelines for Using the IUCN Red List Categories and Criteria. Version 15.1. Prepared by the Standards and Petitions Committee.</mixed-citation></ref><ref id="B23"><mixed-citation xmlns:xlink="http://www.w3.org/1999/xlink" xlink:type="simple">IUCN (<year>2012</year>) IUCN Red List Categories and Criteria: Version 3.1. 2<sup>nd</sup> ed. Gland, Switzerland and Cambridge, UK, [iv +] 32 pp.</mixed-citation></ref></ref-list></tp:taxon-treatment>
