# Supplementary material for: ﻿A new species of alkali-sink Paruroctonus Werner, 1934 (Scorpiones, Vaejovidae) from California’s San Joaquin Valley
Source: Zookeys. 2023 Nov 29;1185:199–239. doi: 10.3897/zookeys.1185.103574 (PMC10701917; doi:10.3897/zookeys.1185.103574)
Supplement: Supplementary material 1 — GenBank accession numbers for specimens for which cytochrome oxidase c subunit I (COI) was sequenced for use in the haplotype network [file zookeys-1185-199_article-103574__-s001.csv]

species	dd long	dd lat
Paruroctonus tulare	-120.278	36.60173
Paruroctonus tulare	-119.579	35.7465
Paruroctonus tulare	-119.579	35.73335
Paruroctonus tulare	-119.579	35.70509
Paruroctonus tulare	-119.735	35.73166
Paruroctonus tulare	-119.646	35.61697
Paruroctonus tulare	-119.617	35.61381
Paruroctonus tulare	-119.579	35.63978
Paruroctonus tulare	-119.049	35.09596
Paruroctonus tulare	-119.563	35.50013
Paruroctonus tulare	-119.254	35.12976
Paruroctonus tulare	-119.589	35.7337
Paruroctonus boreus	-119.2044105	38.24621688
Paruroctonus boreus	-119.862728	38.699097
Paruroctonus boreus	-121.566553	41.928368
Paruroctonus boreus	-121.5026417	41.717345
Paruroctonus boreus	-121.810014	41.97183517
Paruroctonus boreus	-118.18782	37.334216
Paruroctonus boreus	-118.6535034	37.57978058
Paruroctonus boreus	-119.0470417	37.91645833
Paruroctonus boreus	-118.65831	37.631823
Paruroctonus boreus	-118.404523	37.485213
Paruroctonus boreus	-118.698825	37.538796
Paruroctonus boreus	-122.2770113	41.57220294
Paruroctonus boreus	-120.2000298	39.06359649
Paruroctonus boreus	-115.5880903	35.52815535
Paruroctonus boreus	-118.0971533	35.98604306
Paruroctonus boreus	-118.2392836	36.06403486
Paruroctonus boreus	-119.0968596	37.94420791
Paruroctonus boreus	-121.1344546	40.54131529
Paruroctonus boreus	-121.2090406	40.68952314
Paruroctonus boreus	-120.8182168	40.66486137
Paruroctonus boreus	-120.7839274	40.61065808
Paruroctonus boreus	-117.756705	36.51130333
Paruroctonus boreus	-118.427545	37.12766383
Paruroctonus boreus	-120.0177814	39.8774804
Paruroctonus boreus	-118.6937447	37.70820337
Paruroctonus boreus	-121.6473838	41.01771705
Paruroctonus boreus	-118.6189803	37.9348939
Paruroctonus boreus	-118.1570417	37.254985
Paruroctonus boreus	-119.080067	37.795941
Paruroctonus boreus	-118.2705841	37.04927826
Paruroctonus boreus	-118.6311939	37.73666795
Paruroctonus boreus	-120.6086111	40.29416667
Paruroctonus boreus	-122.62017	41.83403
Paruroctonus boreus	-119.433096	38.58408418
Paruroctonus boreus	-117.0718684	36.23652906
Paruroctonus boreus	-120.0603428	39.25203757
Paruroctonus boreus	-122.3522146	41.22173089
Paruroctonus boreus	-120.0210287	38.88060653
Paruroctonus boreus	-118.7677217	37.57285691
Paruroctonus boreus	-118.8311389	37.65824167
Paruroctonus boreus	-118.178765	37.38442225
Paruroctonus boreus	-118.257281	36.998076
Paruroctonus boreus	-119.157491	38.089358
Paruroctonus boreus	-119.9568033	38.90803667
Paruroctonus boreus	-120.3584367	40.57204167
Paruroctonus boreus	-120.6183672	40.36676869
Paruroctonus boreus	-118.5609883	36.78866167
Paruroctonus boreus	-118.4111117	36.34259167
Paruroctonus boreus	-120.2410591	39.43207333
Paruroctonus boreus	-120.1238058	40.07781525
Paruroctonus boreus	-118.4103805	37.364236
Paruroctonus boreus	-118.4365139	36.13314444
Paruroctonus boreus	-120.0760417	40.06034717
Paruroctonus boreus	-122.2332919	41.35412079
Paruroctonus boreus	-118.2663859	35.84009883
Paruroctonus boreus	-118.6694442	36.79083224
Paruroctonus boreus	-120.24893	39.36721167
Paruroctonus boreus	-122.0865349	41.47682478
Paruroctonus boreus	-120.4193606	39.82642401
Paruroctonus boreus	-120.7413128	40.66338562
Paruroctonus boreus	-120.3310814	40.49637882
Paruroctonus boreus	-120.1141433	40.75345667
Paruroctonus boreus	-120.0010466	41.13744681
Paruroctonus boreus	-121.0760031	41.92452372
Paruroctonus boreus	-119.7610038	38.75824102
Paruroctonus boreus	-118.182275	36.59769167
Paruroctonus boreus	-118.9601583	37.65067
Paruroctonus boreus	-119.6948806	38.5827333
Paruroctonus boreus	-117.9775778	37.040875
Paruroctonus boreus	-118.0395417	37.2866444
Paruroctonus boreus	-118.9645306	38.1075472
Paruroctonus boreus	-120.57	40.46
Paruroctonus boreus	-121.9462	41.67267
Paruroctonus boreus	-115.6047806	36.2629222
Paruroctonus boreus	-120.300775	38.67166333
Paruroctonus boreus	-119.934945	38.69816667
Paruroctonus boreus	-116.9554921	40.63052222
Paruroctonus boreus	-119.897747	38.99437413
Paruroctonus boreus	-119.7544172	39.4647923
Paruroctonus boreus	-119.8561074	39.3540452
Paruroctonus boreus	-115.62677	36.37185333
Paruroctonus boreus	-119.767005	39.24895833
Paruroctonus boreus	-117.4438167	39.32417833
Paruroctonus boreus	-114.396575	39.13128333
Paruroctonus boreus	-119.7248425	39.14246689
Paruroctonus boreus	-116.7513432	39.44962376
Paruroctonus boreus	-117.4329948	39.12206118
Paruroctonus boreus	-117.5818333	38.88183833
Paruroctonus boreus	-119.7002807	39.02495157
Paruroctonus boreus	-114.2147512	38.99944335
Paruroctonus boreus	-119.0866472	38.85552
Paruroctonus boreus	-119.667105	39.62269667
Paruroctonus boreus	-119.9298375	39.2409494
Paruroctonus boreus	-119.8302856	39.21612524
Paruroctonus boreus	-119.8158073	39.14446631
Paruroctonus boreus	-117.5764833	38.63868
Paruroctonus boreus	-119.8363865	39.58950659
Paruroctonus boreus	-119.9237835	39.13725027
Paruroctonus boreus	-115.3598033	38.81195
Paruroctonus boreus	-117.4988633	38.73013667
Paruroctonus boreus	-116.8552633	39.32678667
Paruroctonus boreus	-119.8947967	39.84386167
Paruroctonus boreus	-119.9317167	41.97089667
Paruroctonus boreus	-119.7641611	39.7146
Paruroctonus boreus	-114.9899667	40.63058833
Paruroctonus boreus	-114.5379117	38.76533667
Paruroctonus boreus	-114.4577033	38.63391333
Paruroctonus boreus	-114.05219	37.89176109
Paruroctonus boreus	-119.7863617	39.61199167
Paruroctonus boreus	-115.3769617	38.34895833
Paruroctonus boreus	-114.1177222	38.877595
Paruroctonus boreus	-115.3168677	37.97601949
Paruroctonus boreus	-115.3703043	37.6466097
Paruroctonus boreus	-115.3776884	37.69646777
Paruroctonus boreus	-118.4159666	39.55318273
Paruroctonus boreus	-114.1255404	39.01442416
Paruroctonus boreus	-119.8066559	39.32597915
Paruroctonus boreus	-114.54605	39.214355
Paruroctonus boreus	-119.2256167	41.73280833
Paruroctonus boreus	-116.7913696	39.18484657
Paruroctonus boreus	-119.9576417	39.477255
Paruroctonus boreus	-119.994846	41.5593255
Paruroctonus boreus	-115.3861917	39.33724167
Paruroctonus boreus	-119.1843226	38.755529
Paruroctonus boreus	-119.2200411	39.59156328
Paruroctonus boreus	-118.9388117	38.38608
Paruroctonus boreus	-119.0099728	38.4586289
Paruroctonus boreus	-118.9349806	38.27450442
Paruroctonus boreus	-116.5474083	39.03169167
Paruroctonus boreus	-118.9502906	41.90230624
Paruroctonus boreus	-119.0011271	41.85377339
Paruroctonus boreus	-114.9001917	39.62348833
Paruroctonus boreus	-114.9527598	39.27860831
Paruroctonus boreus	-118.8035967	41.92255333
Paruroctonus boreus	-119.7148791	39.69488879
Paruroctonus silvestrii	-122.0196533	37.08585785
Paruroctonus silvestrii	-121.925325	37.878444
Paruroctonus silvestrii	-119.257102	34.288469
Paruroctonus silvestrii	-116.481385	32.935829
Paruroctonus silvestrii	-118.1033333	34.18933333
Paruroctonus silvestrii	-120.8695	35.30333333
Paruroctonus silvestrii	-121.782051	38.013213
Paruroctonus silvestrii	-117.2417984	32.67757797
Paruroctonus silvestrii	-118.365455	33.756166
Paruroctonus silvestrii	-118.758209	34.118781
Paruroctonus silvestrii	-118.57433	34.932947
Paruroctonus silvestrii	-118.31878	33.733139
Paruroctonus silvestrii	-116.919478	33.33464
Paruroctonus silvestrii	-116.5918417	33.64446667
Paruroctonus silvestrii	-116.523077	32.849928
Paruroctonus silvestrii	-117.209271	34.273072
Paruroctonus silvestrii	-121.881875	37.51313
Paruroctonus silvestrii	-119.792125	34.504655
Paruroctonus silvestrii	-116.80677	32.84436667
Paruroctonus silvestrii	-117.116803	32.543488
Paruroctonus silvestrii	-121.4463667	35.9719
Paruroctonus silvestrii	-117.171395	33.45598
Paruroctonus silvestrii	-122.344077	38.956464
Paruroctonus silvestrii	-116.872653	33.305382
Paruroctonus silvestrii	-117.816885	34.16350489
Paruroctonus silvestrii	-118.8799533	34.238455
Paruroctonus silvestrii	-117.1471279	33.12185996
Paruroctonus silvestrii	-118.8234783	34.12969717
Paruroctonus silvestrii	-118.381336	34.018258
Paruroctonus silvestrii	-117.8578723	34.41387303
Paruroctonus silvestrii	-118.291088	34.148226
Paruroctonus silvestrii	-116.68557	33.744808
Paruroctonus silvestrii	-118.5535731	34.30549901
Paruroctonus silvestrii	-117.7467957	34.26229095
Paruroctonus silvestrii	-118.672985	34.90106
Paruroctonus silvestrii	-119.7127819	34.46557121
Paruroctonus silvestrii	-121.32408	38.59573667
Paruroctonus silvestrii	-117.258585	32.92422167
Paruroctonus silvestrii	-121.462325	36.11705283
Paruroctonus silvestrii	-118.4441283	33.95096
Paruroctonus silvestrii	-118.225601	34.108006
Paruroctonus silvestrii	-122.1414685	37.05363104
Paruroctonus silvestrii	-120.7188726	35.61980956
Paruroctonus silvestrii	-118.2569278	35.92605278
Paruroctonus silvestrii	-122.40951	39.06118
Paruroctonus silvestrii	-117.2461341	33.1584402
Paruroctonus silvestrii	-122.0452683	37.81582167
Paruroctonus silvestrii	-117.6302778	34.24944444
Paruroctonus silvestrii	-117.336053	33.17454734
Paruroctonus silvestrii	-118.9067078	34.15569687
Paruroctonus silvestrii	-116.631502	32.841099
Paruroctonus silvestrii	-116.5738617	32.96300833
Paruroctonus silvestrii	-118.6710583	34.29648333
Paruroctonus silvestrii	-117.1503667	34.26870333
Paruroctonus silvestrii	-118.54705	34.13429717
Paruroctonus silvestrii	-117.0992194	33.22520556
Paruroctonus silvestrii	-118.3721187	33.84579947
Paruroctonus silvestrii	-117.0510712	32.83114243
Paruroctonus silvestrii	-118.435986	34.10783492
Paruroctonus silvestrii	-118.1448912	34.21714758
Paruroctonus silvestrii	-118.9963455	34.32547379
Paruroctonus silvestrii	-118.6799783	34.18437167
Paruroctonus silvestrii	-117.25032	32.86593833
Paruroctonus silvestrii	-116.540555	33.143333
Paruroctonus silvestrii	-117.8345118	34.29058238
Paruroctonus silvestrii	-116.8474007	32.88954413
Paruroctonus silvestrii	-119.989186	34.735419
Paruroctonus silvestrii	-118.6127567	34.28982833
Paruroctonus silvestrii	-117.5079733	34.232
Paruroctonus silvestrii	-121.6780536	37.56688605
Paruroctonus silvestrii	-118.7091667	34.06916667
Paruroctonus silvestrii	-117.7979249	33.78072455
Paruroctonus silvestrii	-116.9539025	32.97430777
Paruroctonus silvestrii	-121.494355	36.0783195
Paruroctonus silvestrii	-118.4828207	34.0857827
Paruroctonus silvestrii	-121.7284241	38.00344086
Paruroctonus silvestrii	-120.4704044	35.02789176
Paruroctonus silvestrii	-118.115875	34.28329167
Paruroctonus silvestrii	-117.4455033	33.60656667
Paruroctonus silvestrii	-116.8057369	34.21845971
Paruroctonus silvestrii	-116.9852448	33.26610565
Paruroctonus silvestrii	-118.3207951	34.27224454
Paruroctonus silvestrii	-116.8930586	34.08071677
Paruroctonus silvestrii	-120.6141847	35.04647919
Paruroctonus silvestrii	-120.4472155	34.71415307
Paruroctonus silvestrii	-116.7496913	33.73344972
Paruroctonus silvestrii	-117.1298444	34.21819722
Paruroctonus silvestrii	-119.6603876	34.45392371
Paruroctonus silvestrii	-121.1870283	36.47047
Paruroctonus silvestrii	-116.7107346	34.16029924
Paruroctonus silvestrii	-119.4926383	34.38489167
Paruroctonus silvestrii	-116.8689731	32.81209689
Paruroctonus silvestrii	-122.5416996	38.98851456
Paruroctonus silvestrii	-121.7715366	39.77091395
Paruroctonus silvestrii	-117.0870528	32.96113833
Paruroctonus silvestrii	-117.2036367	32.99978333
Paruroctonus silvestrii	-117.1567083	33.0410195
Paruroctonus silvestrii	-121.2739612	38.62780834
Paruroctonus silvestrii	-117.2637442	34.08051564
Paruroctonus silvestrii	-117.6545874	33.69192221
Paruroctonus silvestrii	-117.123955	33.34156667
Paruroctonus silvestrii	-117.1637333	32.916005
Paruroctonus silvestrii	-118.7771683	34.16559601
Paruroctonus silvestrii	-117.6972	33.923
Paruroctonus silvestrii	-117.8373011	33.9178809
Paruroctonus silvestrii	-116.902275	32.75613833
Paruroctonus silvestrii	-116.6316217	33.388255
Paruroctonus silvestrii	-119.9533615	34.56179428
Paruroctonus silvestrii	-117.825645	34.0831305
Paruroctonus silvestrii	-118.5797522	35.98109157
Paruroctonus silvestrii	-118.8049783	34.00430555
Paruroctonus silvestrii	-116.829405	33.664605
Paruroctonus silvestrii	-116.78457	33.1517555
Paruroctonus silvestrii	-122.1969612	38.82869244
Paruroctonus silvestrii	-117.2398217	33.40929167
Paruroctonus silvestrii	-117.9347	34.15229717
Paruroctonus silvestrii	-119.9215679	34.46822743
Paruroctonus silvestrii	-118.6025081	35.18918004
Paruroctonus silvestrii	-118.3619085	34.11434974
Paruroctonus silvestrii	-118.1657499	34.13068665
Paruroctonus silvestrii	-120.8599185	35.39993131
Paruroctonus silvestrii	-117.182205	32.78905
Paruroctonus silvestrii	-116.9027822	33.08601367
Paruroctonus silvestrii	-118.0176457	34.20664958
Paruroctonus silvestrii	-118.0130815	34.35906081
Paruroctonus silvestrii	-119.8673294	37.46870974
Paruroctonus silvestrii	-116.450669	32.769603
Paruroctonus silvestrii	-116.6012717	33.58097
Paruroctonus silvestrii	-118.4797133	35.966225
Paruroctonus silvestrii	-119.2687	34.60308333
Paruroctonus silvestrii	-116.982375	34.136425
Paruroctonus silvestrii	-119.1658517	34.58537167
Paruroctonus silvestrii	-121.5807883	37.38418156
Paruroctonus silvestrii	-116.9018843	34.19325918
Paruroctonus silvestrii	-119.150235	34.34111552
Paruroctonus silvestrii	-116.7958306	33.83313333
Paruroctonus silvestrii	-121.8161612	37.50555897
Paruroctonus silvestrii	-117.4473993	33.96644703
Paruroctonus silvestrii	-117.2080203	33.0877287
Paruroctonus silvestrii	-117.7761167	33.830395
Paruroctonus silvestrii	-121.7949358	37.2111955
Paruroctonus silvestrii	-121.9888198	37.92405319
Paruroctonus silvestrii	-121.8026117	40.29448333
Paruroctonus silvestrii	-120.4424925	34.86923345
Paruroctonus silvestrii	-117.5704173	33.43586372
Paruroctonus silvestrii	-119.29	34.44944444
Paruroctonus silvestrii	-119.3633298	34.60792887
Paruroctonus silvestrii	-119.0159269	34.57262171
Paruroctonus silvestrii	-116.5860144	33.21491798
Paruroctonus silvestrii	-117.5637917	34.12551111
Paruroctonus silvestrii	-117.333773	34.045737
Paruroctonus silvestrii	-117.9818268	34.30456161
Paruroctonus silvestrii	-117.7620611	33.55773889
Paruroctonus silvestrii	-122.620194	38.957441
Paruroctonus silvestrii	-117.1115977	33.73038921
Paruroctonus silvestrii	-118.196873	34.257398
Paruroctonus silvestrii	-116.8456158	32.76355621
Paruroctonus silvestrii	-118.5108008	34.44877772
Paruroctonus silvestrii	-116.41275	32.865105
Paruroctonus silvestrii	-119.0930417	34.808745
Paruroctonus silvestrii	-116.585205	32.905845
Paruroctonus silvestrii	-116.9904164	33.9511563
Paruroctonus silvestrii	-117.026088	33.298038
Paruroctonus silvestrii	-118.53572	34.060075
Paruroctonus silvestrii	-118.6015037	34.12488975
Paruroctonus silvestrii	-121.5690759	36.29008221
Paruroctonus silvestrii	-117.637945	33.58867722
Paruroctonus silvestrii	-120.622545	35.18711167
Paruroctonus silvestrii	-119.5675278	34.47734167
Paruroctonus silvestrii	-117.0862389	33.27838611
Paruroctonus silvestrii	-117.9956498	34.00170658
Paruroctonus silvestrii	-119.7346311	34.4148272
Paruroctonus silvestrii	-120.6900698	35.2467407
Paruroctonus silvestrii	-117.2704383	33.05738883
Paruroctonus silvestrii	-118.242805	34.20890833
Paruroctonus silvestrii	-121.869627	38.689979
Paruroctonus silvestrii	-122.415329	40.59395287
Paruroctonus silvestrii	-118.9659856	34.05944211
Paruroctonus silvestrii	-120.6689617	35.61607167
Paruroctonus silvestrii	-118.960609	34.135125
Paruroctonus silvestrii	-122.4877383	39.09050283
Paruroctonus silvestrii	-118.0276417	35.76922
Paruroctonus silvestrii	-120.6969467	35.30239692
Paruroctonus silvestrii	-122.6058421	37.9211851
Paruroctonus silvestrii	-121.8500444	37.12654444
Paruroctonus silvestrii	-120.8154636	35.32598382
Paruroctonus silvestrii	-120.614905	35.28346667
Paruroctonus silvestrii	-122.347042	39.142639
Paruroctonus silvestrii	-122.6172033	38.66188333
Paruroctonus silvestrii	-121.3327383	35.86137705
Paruroctonus silvestrii	-116.9747083	33.82223
Paruroctonus silvestrii	-116.9396348	33.21199004
Paruroctonus silvestrii	-121.3434667	37.17103833
Paruroctonus silvestrii	-121.5808867	36.36852
Paruroctonus silvestrii	-121.584379	37.69964697
Paruroctonus silvestrii	-118.906669	34.070224
Paruroctonus silvestrii	-118.1214917	35.90851667
Paruroctonus silvestrii	-118.2976181	34.52573956
Paruroctonus silvestrii	-116.75312	34.23181667
Paruroctonus silvestrii	-116.5985738	32.70601796
Paruroctonus silvestrii	-117.19918	34.09708333
Paruroctonus silvestrii	-120.6112883	34.79092
Paruroctonus silvestrii	-116.8008561	33.300073
Paruroctonus silvestrii	-122.7116288	38.01892325
Paruroctonus silvestrii	-119.9989389	34.821375
Paruroctonus silvestrii	-116.8948485	32.91587848
Paruroctonus silvestrii	-121.5563603	39.51279266
Paruroctonus silvestrii	-117.317245	33.44246333
Paruroctonus silvestrii	-121.6836971	36.32065223
Paruroctonus silvestrii	-116.9012836	32.97371549
Paruroctonus silvestrii	-118.3112455	34.21573096
Paruroctonus silvestrii	-117.5633748	33.91849717
Paruroctonus silvestrii	-118.8722794	34.1121414
Paruroctonus silvestrii	-121.4721617	36.03286117
Paruroctonus silvestrii	-116.6867639	32.97345278
Paruroctonus silvestrii	-118.1564417	34.383105
Paruroctonus silvestrii	-117.0361194	33.19611944
Paruroctonus silvestrii	-120.1270859	34.5011808
Paruroctonus silvestrii	-116.8082028	32.95371389
Paruroctonus silvestrii	-118.97615	34.77855333
Paruroctonus silvestrii	-122.5003583	40.49692167
Paruroctonus silvestrii	-121.5276779	37.62937415
Paruroctonus silvestrii	-119.6332783	37.548905
Paruroctonus silvestrii	-121.4742703	37.6617495
Paruroctonus silvestrii	-118.7528917	34.0434945
Paruroctonus silvestrii	-117.2775688	34.20379557
Paruroctonus silvestrii	-120.4097833	35.06454167
Paruroctonus silvestrii	-118.4892654	34.36602783
Paruroctonus silvestrii	-117.5646283	33.54872833
Paruroctonus silvestrii	-120.5606483	35.02390539
Paruroctonus silvestrii	-122.4527056	38.6998917
Paruroctonus silvestrii	-117.5404361	33.6736528
Paruroctonus silvestrii	-117.9563389	34.3489944
Paruroctonus silvestrii	-121.2347722	37.4749583
Paruroctonus silvestrii	-121.3426361	37.4242444
Paruroctonus silvestrii	-117.2208884	32.82429334
Paruroctonus silvestrii	-116.915695	33.76815
Paruroctonus silvestrii	-120.6838826	35.75147647
Paruroctonus silvestrii	-116.8290874	32.69377516
Paruroctonus silvestrii	-117.1392583	34.1064
Paruroctonus silvestrii	-122.1594167	37.27850333
Paruroctonus silvestrii	-119.0777747	34.35992636
