# Supplementary material for: ﻿A new species of alkali-sink Paruroctonus Werner, 1934 (Scorpiones, Vaejovidae) from California’s San Joaquin Valley
Source: Zookeys. 2023 Nov 29;1185:199–239. doi: 10.3897/zookeys.1185.103574 (PMC10701917; doi:10.3897/zookeys.1185.103574)
Supplement: Supplementary material 2 — Complete list of records used to create map in Fig. 5 [file zookeys-1185-199_article-103574__-s002.xlsx]

## Sheet: Sheet1
CASENT number	GenBank accession number
9101965	OP913365
9101966	OP913370
9101967	OP913369
9101968	OP913371
9101969	OP913367
9101970	OP913368
9101971	OP913372
9101972	OP913366
