# Supplementary material for: ﻿A new species of alkali-sink Paruroctonus Werner, 1934 (Scorpiones, Vaejovidae) from California’s San Joaquin Valley
Source: Zookeys. 2023 Nov 29;1185:199–239. doi: 10.3897/zookeys.1185.103574 (PMC10701917; doi:10.3897/zookeys.1185.103574)
Supplement: Supplementary material 3 — Variation in selected morphological characters across Paruroctonustulare sp. nov. specimens examined in this study [file zookeys-1185-199_article-103574__-s003.xlsx]

## Sheet: Sheet1
Metadata				Metasoma						Basitarsus				Telotarsus										Pedipalp Femur					Pedipalp Patella						Manus								Pedipalp Fixed Finger
	Locality	Sex	Life Stage	dl	lsm	lm	lim	vl	vsm	s	rv	pv	pl	rit	ri	rm	rs	sm	st	pit	pi	pm	ps	rlds	rlv	plv	plvs	v pl c.	rlm	pl	d pl c.	d rl c.	v pl c.	v rl c.	dpl	dm	drl	rm	vrl	vps	plv	plm	rlm	plm	dpl	drl	primary I-V	primary I-V t.	primary VI
CASENT 9101940	C1	M	Ad	0,0,1,1,3/4	0,1,1,2	2	1,0,0	2,3/2,3,3,6	2,2,3,3,4/2	6/5,6,6,4/5	3,6,6,5/6	2,2/3,3,3	3,3,3,2	1,2,2,2	1,1,2,2	2,2,2,2	3/2,3,3,3	1,1,1,1	1,1,1,1	1,1,1,1	1/2,2,2,2	2,2,2,1	2,2,2,2	4	3	3	1	19/21(13/16)	1	4	18/21	20/21	2023-11-12	15/18	1	1	3	2023-02-01	2023-05-04	2	2023-01-02	2	1/0	1	1	2	5/6,6/5,8,9,12/10	40/38	14/13
CASENT 9101941	C1	F	Ad	0,1,1,2,4	0,1,1,2	2	0/1,0,0	2,3,3,3,6	2,2/3,3,3,4	5,7/6,6,5	4/3,6,6,6/5	2,3,3,3	3,3,3,3/4	1,2,3/2,3	1,2,3/2,2/3	3/2,3,3,2	4/3,3/4,4,4/3	1/2,2,2,2	1,1,1,0/1	1,1,1,1	1,2,2,2	2,2,2/1,2/1	2,2,2,3	5	3	3	1	18/19(14/15)	1	4	18/20	22/18	2023-12-13	18	1	1	3	1/0	4	2023-01-02	2023-02-01	2	1	0/1	0/1	0/2	5/4,7,7,9,11/10	39/37	21
CASENT 9101942	N1	M	Ad	0,1,1,2,4/3	0,1,1,2	2	1,0,0	2,3,3,3,6	2,3/2,3/2,3,4	6,6,6,5	3,6,6,5	2,2/3,3,3	3,3/4,2,2	1,2,2,2	1,1,2,2	2,2,2,3	2/3,3,3,3	1,1,1,1	1,1,1,1	1,1,1,1	1,2,2,2	2,2,2,1	1/2,2,2,2	2023-04-05	3	3	1	22/17(17/13)	1	4	19/20	19	13	17	1	1	3	1	2023-05-06	2	2023-02-01	2	1/0	1	1	2023-01-02	4,6,7,10,11	38/38	15/14
CASENT 9101943	N1	F	Ad	0,1,1,2,4	0,1,1,2	2	1,0,0	2,3,3,3,6	2,2,3,3,4	5/6,6,6,5/4	4/3,6,6,6/5	2,3,3,3	3,3,3/4,2	1/2,2,2,2/3	1,1,2,2	2,2,2,2	3,3,3,3/2	1,1,1,1	1,1,1,1	1,1,1,1	1,1/2,2,2	2,2,2,1	1/2,1/2,2,1/2	2023-05-04	3	3	1	22/21(18/17)	1	4	20/19	17	2023-12-09	14/15	1	1	3	1	4	2	2023-01-02	2023-02-01	1	1	1	1	5/3,6/5,7/9,9,10	37/36	19/20
CASENT 9101944	N1	F	Ad	0,1,1,2/1,4/3	0,1,1,2	2	1,0,0	2,3,3,3,6	2,2,2/3,3,4/5	5/6,6,6,4	4,6,6,5/4	2/3,3,3,3	3/2,3/4,3/2,2	1,2,2,2	1,1,2,2	2,2,2,2	3,3,3,3	2,1,1,1	1,1,1,1	1,1,1,1	1,2/1,1/2,2	2,2,2,1	2,2,2,2	2023-04-03	3	3	1	19(16)	0	4	17/20	22/20	13/12	16/20	1	1	3	1	2023-05-04	2	2023-02-01	2	0	0	0	1	4/5,6,7/8,10/9,12/11	39/39	20/21
CASENT 9101965	N1	F	Juv	0,1,1,2/1,4	1,1,1,2	2	1,0,0	2,3,3,3,6	2,2,3/2,3,4	5/6,6,6,4	4,5/6,5/6,7/6	2,3,3,3	3,4/3,3,2	1,2,2,2	1,1/2,2,2	2,2,2,2	3,3,3,3/2	1,1,1,1	1,1,1,1	1,1,1,1/2	1,2,2,2	2,2,2,1/2	2,2,2,2	4	3	3	1	N/A	1	4	N/A	N/A	N/A	N/A	1	1	3	1	4	2	2023-02-01	2	1	1	1	0/1	5,7,9/8,11/10,12	44/42	18/21
CASENT 9101966	N1	F	Juv	0,0/1,1,2,4	0,1,1,2	2	1,0,0	2,3,3,3,6	2,2,3,3,4	6/5,6,6,4	3/4,6/5,6,7/6	2,3,3,3	3,3,2/4,3/2	1,2,3/2,2	1,2,2,2	2,2,2,2	2,3,3,3	2,1,1,1	1,1,1,1	1,1,1,1	1,2,2,2	2,2,2,1	2,2,2,2	2023-05-04	3	3	1	N/A	1	4	N/A	N/A	N/A	N/A	1	1	3	1	4	2023-03-02	1	2	1/0	1	1	1/0	4,6,9/8,9/10,9/10	37/38	19/18
CASENT 9101947	C2	M	Ad	0,0,1,1/2,3	0,1,1,2	2	1,0,0	2,3,3,3,6	1/2,2/3,2/3,3,4	5,6,6/7,4/5	3/4,6/7,6,6/7	2,2,3,3	3,4,3,3/2	1,2,2,2	1,1,2/1,2	2,2,2,2	4,3,3,3	3/1,2/1,1,1	1,1,1,1	1,1,2/1,2/1	2/1,2,2,2	2,2,2,1/2	3/2,3/2,3/2,2	4	3	3	1	23/20(18/15)	1	4	19	20/21	12	19/20	1	1	3	1	2023-04-03	2	2	2	1	2023-02-01	1	2023-01-02	6/4,7,9/7,9/11,11	42/40	13/12
CASENT 9101967	C7	M	Ad	0,1,1,1,4	0,1,1,2	2	1,0,0	2,3,3,3,6	2,2,3,3,5/4	5,6/5,6,4	3,6/5,6,6/4	2,3/2,3,3	3,3,3,2	1,2,2,2	1,1,2,2	2,2,2,2	2,2,3,3	1,1,1,1	1,1,1,1	1,1,1,1	1,2,2,2	2,2,2,1	2,2,2/1,2	4	3	3	1	18/20(13/14)	1	4	20/19	19/21	2023-12-14	19/15	1	1	3	1	3	2023-03-01	2	2	1	1	1	1	5,6,8,10/9,11/12	40/40	14/10
CASENT 9101949	C7	M	Ad	0,1,1,1,4/3	0,1,1,2	2	2/1,0,0	2,3,3,3,6	2,2,3/2,3,4	6,6,6,5/4	4,6,6,5	2,2,3,3	3,3,3/2,2/3	1,2,2,2	1/2,1,1/2,2	2,2,2,2	3,3,3,3/2	1,0/1,1,1	1,1,1,1	1,1,1,1	1,2,2,2	2,2,2,1	2,2,2,2	6	3	3	1	22/23(14/17)	1	4	18	23	2023-10-13	17/22	1	1	3	1	2023-05-04	2023-02-01	2	2	1	1	1	0/1	4,7/8,8/9,9/10,10	38/41	13/11
CASENT 9101950	C2	F	Ad	0,1,1,1,3	0,1,1,2	2	1,0,0	2,3,3,3,6	2,2/3,2,3,4	6,6,7,5/6	3/5,6,6,6	2,2,2/3,2/3	3,3,3/4,3/2	1,2,2,2	1,1,1/2,2	2,2,2,2	3,3,3,3	1,3/1,2/1,1	1,1,1,1	1,1,1,1	1,2,2,1/2	2,2,2,1	2,2/3,2,2	6	3	3	1	21(16/17)	1	2023-05-04	18/21	19/22	16/12	19/16	1	1	3	0	2023-03-04	2	2023-02-01	2	0/1	1/0	1	1	4/5,7/8,8/9,9/10,10/9	38/41	23/22
CASENT 9101968	C1	F	Ad	0,0,0,1,3	0,0/1,1,2	2	0/1,0,0	2,3,3,3,6	2,2/3,2,3,4	5/4,5,5,4	3,6/5,5,5/6	2,2,3,3	3,2/3,3,2/3	1,1/2,2,2	1,1,2,2	2,2,2,2	2,2,3/2,2/3	1,0,0,0/1	1,1,1,1	1,1,1,1	1,2,2,2	2,2,1,1	2,2,2,2	4	3	3	1	20(14/15)	1	4	18/21	18	2023-09-11	18/19	1	1	3	1	4	1	1	2	0	0	1	0	4,5,8,10/9,9	36/35	17/14
CASENT 9101952	N1	F	Ad	0,0,1,1/2,3/4	0,1,1,2	2	1,0,0	2,3,3,3,6	2,2,2,3,4	5,6,6,4	3/4,6/5,6/5,5/6	2,2,3,3	3,3,4/3,2	1,2,2,2	1,1,2,2	2,2,2,2	3/2,3,4/3,3/2	1,1,1,1	1,1,1,1	1,1,1,1	1,2,2,2	2,2,2,1	2,2,2,1	4	3	2023-02-03	1	19/20(15)	1	4	20/19	18	13/12	15/16	1	1	3	1	3	2023-02-01	2023-01-02	2	1/0	1	1	1/0	5,6,7/6,10/9,9	37/35	17/13
CASENT 9101953	N1	M	Ad	0,1/0,1,2,4	0,1,1,2	2	1,0,0	3,3,3,3,6	2,2,2,3,4	6,6,6,4	3,6,5/6,6	2,3/2,3,3	3,3,3,2	1,2,2,2	1,0/1,2/1,2	2,2,2,2	3,3,3,2/3	2,1,1,1	1,1,1,1	1,1,1,1	1,2,2,2	2,2,1/2,1	2,2,2,2	5	3	3	1	20/19(16/15)	1	4	19	17/18	2023-12-14	15/17	1	1	3	1	2023-04-03	2	2	2	0	0	0	1	5/4,6,7,10/9,10/12	38/38	2023-10-11
CASENT 9101954	SE1	M	Ad	0,0,1,1,3	0,1,1,2	2	1,0,0	2,3,3,3,6	2,2,2/3,3,4	5,6/7,6,5	4/3,7,6/7,6	2,2,3,3	3,3,2/3,2/3	2,2,2,2	1,2/1,2,2	2,2,2,2	2,3/2,3,2	2,1,1,1	1,1,1,1	1,2,2,2	1,2/1,2,2	2,2,2,1	2,2,2,2	2023-05-04	3	3	1	17/19(12/14)	1	4	17/19	20/21	2023-12-11	16/15	1	1	3	1	2023-05-04	2	2	2	0/1	2023-01-02	1	1	5/6,7,7,8,9	36/37	2023-07-08
CASENT 9101955	SE1	F	Ad	0,0,1,1,3	0,1,1,2	2	1,0,0	2,3,3,3,6	2,2,2,2/3,4	5,6,6,4	3/4,6,6,5/6	2,2,3,3	2/3,3,3,3	1,2,2,2	1,2/1,2,1	2,2,2,2	2,3,3,3	1,1,1,1	1,1,0/1,1	1,1,1,1	1,2,2,2	2,2,2,1/2	2,2,2,2	5	3	3	1	22/21(17/15)	0	4	17/16	20	10	16	1	1	3	1	2023-04-02	2	2	2	0	1	1	1	5/4,6,7,9,9/10	36/36	19/20
CASENT 9101969	SE1	F	Ad	0,0,1,1,3	0,1,1,2	2	1,0,0	2,3/2,3,3,6	2,2,2,3,4	5,6,6/7,4/5	3,6,6,5	2,2/3,3,3	3,4,3,2	1,2/1,2,2	1,1,3/1,2	2,2,2,2	3/2,3/2,3,3/2	1,1,0/1,1	1,1,1,1	1,1,1,1	1,2,2,2	2,2,1,1	2,2,2,2	4	2023-03-02	3	1	21(17/16)	0	4	19/20	18	12	19/16	1	1	3	1/0	2023-03-04	2023-02-01	2	2	1/0	0	1	1	5/4,7/6,7,9/8,9	37/34	15/17
CASENT 9101957	SE1	F	Juv	0,1,1,2,3	0,1,1,2	2	1,0,0	2,3/2,3,3,6	2,2,3/2,3,4	6,6,6,4	2/4,5/6,6,5	2,2,3,3	3,3,3,3	1,2/1,2,2	1,1,2,2	2,2,2,2	2/3,3,3,3/2	1,1/0,1,1	1,1,1,1	1,1,1,1	1,2,2,2	2,2,2,1	2,2,2,2	5	3	3	1	21/20(17/16)	1	4	19/17	18/17	13/12	16	1	1	3	1	N/A	2	2	2	1	1	1	0	5,6,7/6,8,11/9	37/34	15/16
CASENT 9101970	C6	M	Ad	0,0/1,1,2,4	0,1,1,2	2	1,0,0	2,3,3,3,6	2,2,2,3,4	5,6,6,5/4	4,6,6,6	2,2,3,3	3,3/4,3,2/3	1,2/1,2,2	1,1/2,1,2	2,2,2,2	3,3,3,2/3	2,1,1,1	1,1,1,1	1,1,1,1	1,2,2,2	2,2/3,2,1	2,2,2,2	5	3	3	1	23/21(16)	1	4	20/19	24/22	2023-12-13	15/18	1	1	3	1	2023-03-04	2	2	2023-01-02	1	1	1	1	5,6,7/8,9/9,9/12	36/40	14/11
CASENT 9101959	N1	M	Ad	0,0/1,1,2,4	0,1,1,2	2	1,0,0	2,3,3,3,6	2,2,2/3,2/3,4	5,6,6,4	4,6,6,6	2,2/3,3,3	3,3,3,2/3	1,2,2,2	1,1/0,0,2/1	2,2,2,2	3,3,3,3	1,0,1,1	1,1,1,1	1,1,1,1	0,1,1,1	2,2,2/1,1	2,2,1/2,2	2023-05-06	3	3	1	20/18(16/13)	1	4	19	18/17	2023-12-10	14/17	1	1	3	1	2023-04-02	2	2	2	0	0	1	1/0	5/4,6,7/8,9,10/11	37/38	13/14
CASENT 9101972	SE1	M	Ad	0,0/1,1,1,3	0,1,1,2	2	1,0,0	2,2/3,3,3,6	2,2,2,2/3,4	6/5,6,6,5/4	4/3,6,6,5/6	2,2,3/2,2/3	3,3/4,3/2,3	1,1/2,2,2	1,1,2,2	2,2,2,2	2/3,3,3,2	1,1,1,1	1,1,1,1	1,1,1,1	1,2,2,2	2,2,2/1,1	2,2,2,2	2023-05-04	3	3	1	22(15/16)	0	4	18/20	23/22	12	20/17	1	1	3	1	2023-04-03	2	2	2	1	1	1	2023-02-01	4,6,8/7,8/9,10	36/36	16/15
CASENT 9101960	SE1	M	Ad	0,0/1,1,1,3	0,1,1,2	2023-02-01	1,0,0	2,3,3,3,6	2/1,2,2,3,4	6,6,6,4/5	3,6,6,5/6	2,2,3,3	3/4,3,3,2/3	1,2,2,2	1,2,2,2	2,2,2,3/2	3,3,2/3,3	1,1,1,1	1,1,1,1	1,1,1,1	1/2,2,2,2	2,2,2,1	2,2,2,1/2	2023-04-05	3	3	1	21/20(17)	2023-01-02	4	18/17	21/18	13	20/17	1	1	3	1/0	2023-03-04	2023-01-02	2	2	1	0/1	1	0/1	5/4,7/6,6/7,8/9,11	37/37	2023-10-13
CASENT 9101961	SW1	F	Ad	0,1/0,1,1,3	0,1,1,2	2	1,0,0	2,3,3,3,6	2,2,2/1,3,4	5,6,6,5	4,6/5,6/5,5	2,2,3,3	3,3/4,3,2/3	1,1/2,2,2	1,1,1/2,2	2,2,2,2	2,2,2/3,2	1,0,1,1	1,1,1,1	1,1,1,1	1,2,2,2	2,2,1,1	2,2,2,2	2023-05-04	3	3	1	22/20(15/16)	0/1	4	17	19	2023-12-13	16/20	1	1	3	0/1	2023-05-04	2	2	2	0/1	1	1	1	5,7/6,8/7,9,10	39/37	15/14
CASENT 9101962	SW1	F	Ad	0,0,1,1,3	0,1,1,2	2	1,0,0	2,3,3,3,6	2,2,3,3,4	5/6,6,6,3/4	3/4,5/7,6,6	2,2,3,3	3,4/3,3/2,2	1,2,2,2	1,1,2/1,2	2,2,2,2	2,2,2,2	2,1,1,1	1,1,1,1	1,1,1,1	1,2,2,2	2,2,1,1	2,2,2,2	6	3	3	1	21/22(16/17)	1/0	4	18/20	19	14	19/18	1	1	3	1	2023-03-04	2	2	2	1	1	1	2023-02-01	4,6,7,8,11/10	36/35	20/19
CASENT 9101963	SW1	M	Ad	0,1,1,2,4	0,1,1,2	2	1,0,0	2,3,3,3,6	2,2,2,3,4	5,6/7,6,4/5	4/2,6,5/6,6	2,2,3,3	3,3,3,2	1,2,2,2	1,1,1,2	2,2,2,2	2,2/3,2/3,3	2/1,1,1,1	1,1,1,1	1,1,1,1	1,2,2,2	2,2,2,1	2,2,2,2	6	3	3	1	21/20(15/16)	1	4	16/17	23/20	2023-12-13	17	1	1	3	1	2023-03-04	2	1	2	0/2	1	1	2023-02-01	5,6,7,7/8,9/7	34/33	2023-09-10
Range				0,0-1,0-1,1-2,3-4	0-1,0-1,1,2	2023-01-02	0-2,0,0	2-3,2-3,3,3,6	1-2,2-3,1-3,2-3,2-5	4-6,5-7,5-7,3-6	2-5,5-7,5-7,4-7	2-3,2-3,2-3,2-3	2-4,2-4,2-4,2-4	1-2,1-2,2-3,2-3	1-2,0-2,0-3,1-3	2-3,2-3,2-3,2-3	2-4,2-4,2-4,2-4	1-3,0-3,0-2,0-2	1,1,1,1	1,1-2,1-2,1-2	0-2,1-2,1-2,1-2	2,2-3,1-2,1-2	1-3,1-3,1-3,1-3	2023-03-06	2023-02-03	2023-02-03	1	17-23(13-18)	0-2	2023-04-05	2023-04-05	17-24	2023-09-16	14-22	1	1	3	0-2	2023-02-06	2023-01-03	2023-01-02	2023-01-02	0-2	0-2	0-1	0-2	3-6,5-8,6-9,7-11,7-12	33-44	2023-07-23
Max Range				0,0-1,0-1,1-2,3-4	0-1,1,1,2	2	1-2,0,0	2-3,3,3,3,6	2,2-3,2-3,3,4-5	5-6,5-7,5-7,4-6	3-5,6-7,5-7,5-7	2-3,2-3,3,3	3-4,3-4,2-4,2-4	1-2,2,2-3,2-3	1-2,1-2,0-3,1-3	2-3,2-3,2-3,2-3	2-4,2-4,2-4,2-4	1-3,0-3,0-2,1-2		1,1-2,1-2,1-2	0-2,1-2,1-2,1-2	2,2-3,1-2,1-2	2-3,2-3,2-3,1-3	2023-04-06	3	3	1	19-23(14-18)	0-2	2023-04-05	2023-04-05	17-24	2023-10-16	15-22	1	1	3	0-2	2023-03-06	2023-01-03	2023-01-02	2	0-2	0-2	0-1	0-2	4-6,5-8,7-9,8-11,9-12	34-44	2023-08-23
Average				0,0.54,0.96,1.44,3.46	0.04,0.98,1,2	1.98	0.98,0,0	2.04,2.92,3,3,6	1.96,2.1,2.38,2.94,4	5.36,6,6.04,4.38	3.46,5.92,5.88,5.6	2.02,2.32,2.96,2.96	2.98,3.2,2.92,2.38	1.06,1.88,2.04,2.06	1.02,1.16,1.74,1.96	2.02,2.04,2.04,2.06	2.62,2.8,2.94,2.68	1.32,0.94,1,1.02	1,1,1,1	1,1.04,1.06,1.08	1.02,1.9,1.94,1.94	2,2.02,1.76,1.08	1.98,2.02,1.98,1.96	4.65	2.98	2.98	1	20.33(15.56)	0.81	4.02	4.02	19.7	12.14	17.18	1	1	3	0.9	3.83	1.88	1.75	1.96	0.64	0.77	0.9	0.92	4.6,6.26,7.48,9.06,10.18	37.58	15.52
Variance				0,0.19,0.04,0.22,0.21	0.04,0.01,0,0	0.01	0.03,0,0	0.04,0.04,0,0,0	0.02,0.04,0.19,0.03,0.06	0.2,0.08,0.1,0.21	0.17,0.12,0.09,0.29	0.01,0.16,0.02,0.02	0.03,0.13,0.12,0.17	0.05,0.05,0.02,0.05	0.01,0.16,0.25,0.06	0.01,0.04,0.04,0.05	0.3,0.17,0.13,0.16	0.21,0.24,0.1,0.05	0,0,0,0	0,0.04,0.05,0.06	0.07,0.06,0.05,0.05	0,0.01,0.15,0.04	0.03,0.03,0.03,0.1	0.49	0.01	0.01	0	1.65(1.03)	0.17	0.01	0.01	3.15	1.19	1.94	0	0	0	0.09	0.4	0.09	0.11	0.02	0.16	0.22	0.09	0.23	0.23,0.38,0.43,0.51,0.94	4.31	14.58
[truncated: 10 more columns]
